# Supplementary material for: Exploring T-cell exhaustion features in Acute myocardial infarction for a Novel Diagnostic model and new therapeutic targets by bio-informatics and machine learning
Source: BMC Cardiovasc Disord. 2024 May 24;24:272. doi: 10.1186/s12872-024-03907-x (PMC11118734; doi:10.1186/s12872-024-03907-x)
Supplement: Supplementary file 1 — Supplementary Material 1 [file 12872_2024_3907_MOESM1_ESM.txt]

Symbol	logFC	AveExpr	t	P.Value	adj.P.Val	B
S100A12	2.22351059	9.097470407	8.943259269	1.12E-15	1.82E-11	24.95633382
NFIL3	1.71067321	8.654183714	8.366055787	3.38E-14	2.74E-10	21.703499
ACSL1	1.502743821	8.978345526	7.907108019	4.77E-13	2.58E-09	19.17197285
IRAK3	1.53610511	6.765343382	7.77924554	9.87E-13	2.86E-09	18.47668635
SERPINA1	1.243385236	6.692482882	7.776460381	1.00E-12	2.86E-09	18.46159319
IL1R2	1.726840439	7.829632692	7.767291759	1.06E-12	2.86E-09	18.41192305
BCL6	1.361049461	8.114736618	7.730281331	1.30E-12	3.02E-09	18.21167153
PLAUR	1.471435989	7.430251289	7.65184179	2.03E-12	3.70E-09	17.78859813
SLC11A1	0.995189912	6.794331146	7.648529643	2.07E-12	3.70E-09	17.77077418
S100A9	1.53851556	10.64416412	7.631213995	2.28E-12	3.70E-09	17.67764602
JDP2	0.848610736	6.075483144	7.612286601	2.53E-12	3.74E-09	17.57595371
GABARAPL1	0.868790165	8.0624365	7.432884508	6.91E-12	8.86E-09	16.61760534
AQP9	1.80393003	8.692004474	7.427995834	7.10E-12	8.86E-09	16.59163377
DYSF	1.378057787	7.746145409	7.353442077	1.07E-11	1.24E-08	16.19652729
THBD	1.566011131	6.334184169	7.314969442	1.33E-11	1.44E-08	15.99335629
FOSL2	1.022511392	6.536480981	7.300085433	1.44E-11	1.46E-08	15.9148881
TLR2	1.428849023	8.284323104	7.278751679	1.62E-11	1.54E-08	15.80254749
HBEGF	0.666560089	5.564677184	7.266999766	1.73E-11	1.54E-08	15.74072954
ASGR2	0.770388333	6.665427081	7.259009249	1.81E-11	1.54E-08	15.69872434
ITLN1	1.859537741	6.693864583	7.168934593	2.96E-11	2.41E-08	15.22673496
GLT1D1	1.269176649	7.331079321	7.114514485	3.99E-11	3.08E-08	14.9429509
ITPRIP	0.745447353	7.250905255	7.087395106	4.63E-11	3.35E-08	14.80192539
IL1RN	1.269502859	5.349892368	7.082430349	4.75E-11	3.35E-08	14.77613638
CLEC4D	1.634073241	6.541535567	7.073852723	4.98E-11	3.37E-08	14.73160158
BST1	1.428000618	6.95204312	7.025904094	6.46E-11	4.19E-08	14.48314513
PYGL	1.395857335	7.95928905	6.984804253	8.07E-11	5.04E-08	14.27084729
IL1B	1.7423966	8.875434915	6.965104313	8.98E-11	5.40E-08	14.16931049
CDA	1.116003225	6.590291996	6.945176095	1.00E-10	5.79E-08	14.06674437
CCL20	1.540107909	6.896204129	6.934359316	1.06E-10	5.93E-08	14.01113512
MGP	0.976718098	4.96744931	6.887767631	1.36E-10	7.36E-08	13.77211133
HAL	1.251825102	6.92170557	6.874608217	1.46E-10	7.43E-08	13.70475057
GAB2	0.864741411	7.942013504	6.873990404	1.47E-10	7.43E-08	13.70158972
MCEMP1	1.063532952	7.698035561	6.868410548	1.51E-10	7.43E-08	13.67304872
CMTM2	1.327220947	8.739004949	6.845163551	1.71E-10	7.90E-08	13.55426883
LILRB2	1.321043316	8.224846361	6.840541203	1.75E-10	7.90E-08	13.53067588
FCGR2A	0.96067479	7.205780714	6.840099856	1.76E-10	7.90E-08	13.52842363
NFKBIA	1.206498168	8.839224944	6.833668263	1.82E-10	7.90E-08	13.49561094
CLEC4E	1.139532667	7.399388963	6.830461207	1.85E-10	7.90E-08	13.47925517
PPP1R15A	1.230309143	7.644720969	6.820395447	1.95E-10	8.13E-08	13.42794638
PIM3	0.733096823	10.16219989	6.79161314	2.28E-10	9.24E-08	13.28145022
WDFY3	1.092530159	6.043729452	6.782774765	2.39E-10	9.45E-08	13.23652967
PAQR8	-0.851194671	7.508344329	-6.778245732	2.45E-10	9.45E-08	13.21352299
QPCT	1.456107744	8.087610116	6.768862604	2.57E-10	9.70E-08	13.16588406
FPR1	1.180476056	7.767578153	6.751407184	2.82E-10	1.04E-07	13.07735382
VCAN	1.509803847	8.073396965	6.725196306	3.24E-10	1.16E-07	12.94464458
LILRA5	0.797474843	5.773644831	6.72179016	3.30E-10	1.16E-07	12.92741888
VNN1	1.357762006	5.81049595	6.716438026	3.40E-10	1.17E-07	12.90036122
NR4A2	1.585874489	7.066027039	6.668999988	4.37E-10	1.48E-07	12.66104135
LRG1	1.035014406	6.487165632	6.657795953	4.63E-10	1.53E-07	12.60465085
TREM1	1.679725177	7.975478785	6.603733687	6.16E-10	2.00E-07	12.33327234
SOCS3	0.366459072	6.291997168	6.562839815	7.63E-10	2.34E-07	12.12879546
CSF3R	1.423237988	7.890781722	6.56070921	7.72E-10	2.34E-07	12.11816109
CEACAM3	0.460553444	6.249336069	6.555258743	7.94E-10	2.34E-07	12.09096508
ETS2	1.017605909	7.197952139	6.554240104	7.98E-10	2.34E-07	12.0858838
DDIT3	1.17546031	7.971651917	6.553050506	8.03E-10	2.34E-07	12.07995026
SIRPA	0.769214202	6.609921584	6.551945238	8.08E-10	2.34E-07	12.07443787
PLBD1	1.542925309	9.10172722	6.518484505	9.63E-10	2.74E-07	11.90779922
S100A8	1.482373547	11.26675491	6.507212732	1.02E-09	2.86E-07	11.85177053
CH25H	0.98542284	4.44539627	6.49320265	1.10E-09	3.02E-07	11.78220544
PTGDR	-0.925734454	6.925516996	-6.482051197	1.16E-09	3.13E-07	11.72689405
GNA15	0.757164992	6.522966473	6.477400086	1.19E-09	3.13E-07	11.7038401
ANXA3	1.439213873	6.338326708	6.476598906	1.20E-09	3.13E-07	11.69986986
LILRA2	0.998688011	6.873938103	6.472112494	1.23E-09	3.13E-07	11.67764254
GIMAP6	-1.159599421	9.286988279	-6.471057611	1.23E-09	3.13E-07	11.67241751
ADM	1.493645351	8.45007844	6.466084387	1.26E-09	3.16E-07	11.64779065
MMP9	1.085607385	7.38660447	6.452797293	1.36E-09	3.33E-07	11.58204631
CXCL16	1.253792502	8.455999037	6.438688581	1.46E-09	3.53E-07	11.51231957
ID1	0.614170725	4.570019558	6.423040441	1.58E-09	3.77E-07	11.43508513
NR4A3	1.053486131	5.525187238	6.404062856	1.74E-09	4.10E-07	11.34155972
PHACTR1	1.227203683	6.602668383	6.39076173	1.87E-09	4.33E-07	11.27610232
S100P	1.481344805	8.98376066	6.375712652	2.02E-09	4.62E-07	11.20213599
GADD45B	0.930740073	8.181501243	6.363028137	2.16E-09	4.86E-07	11.1398685
MGAM	1.449268286	8.634189426	6.340116621	2.43E-09	5.39E-07	11.0275766
RBP7	1.160451944	7.907750982	6.331591722	2.54E-09	5.56E-07	10.98585426
C9orf72	1.105290234	7.3357965	6.305590217	2.90E-09	6.27E-07	10.85879745
RAB32	0.936284846	6.050882702	6.294936327	3.06E-09	6.53E-07	10.80682396
CD163	1.347448139	6.784722479	6.257844968	3.70E-09	7.80E-07	10.62627576
FCN1	1.301720292	8.329327864	6.249841338	3.85E-09	7.96E-07	10.58739802
ASGR1	0.62412409	6.553139504	6.248841592	3.87E-09	7.96E-07	10.58254377
JUN	1.111747193	8.234670001	6.242835757	3.99E-09	8.10E-07	10.55339208
METRNL	0.769057378	6.770350326	6.227140229	4.33E-09	8.67E-07	10.47728486
NAMPT	1.251888549	10.50181864	6.174143793	5.66E-09	1.12E-06	10.22113671
CSTA	1.655832744	9.357487742	6.122257899	7.36E-09	1.44E-06	9.971609789
ITGAX	0.605611	7.339663426	6.118627247	7.50E-09	1.44E-06	9.954196298
CSRNP1	0.830622682	8.19816394	6.117660556	7.54E-09	1.44E-06	9.949560849
DGAT2	0.759894332	6.782332189	6.103776657	8.08E-09	1.52E-06	9.883033414
NFKBIZ	0.859055262	10.60274344	6.10117469	8.19E-09	1.52E-06	9.87057562
DUSP1	0.816165463	7.16471542	6.096786353	8.37E-09	1.52E-06	9.84957218
C15orf48	1.306918159	6.43758599	6.095842973	8.41E-09	1.52E-06	9.845058157
PELI1	1.118674114	9.2234702	6.09561335	8.42E-09	1.52E-06	9.843959485
SLC43A2	0.431661266	6.74962987	6.088133349	8.75E-09	1.56E-06	9.80818371
ZFP36	1.133977056	10.49808889	6.08644889	8.82E-09	1.56E-06	9.800130816
GIMAP7	-1.137881155	10.68891022	-6.069053593	9.63E-09	1.68E-06	9.717047322
SH3TC1	0.705382421	6.645921153	6.056449943	1.03E-08	1.77E-06	9.656939063
CRISPLD2	0.749807432	6.294953432	6.03099797	1.16E-08	1.99E-06	9.535785599
KIF13A	0.834133352	5.940577061	5.996421014	1.38E-08	2.34E-06	9.371692083
FPR2	1.086819087	6.537198733	5.990404182	1.43E-08	2.37E-06	9.343196341
FES	0.583432438	6.240379839	5.989934213	1.43E-08	2.37E-06	9.340971301
MBOAT2	0.735965402	6.751696353	5.979103971	1.51E-08	2.47E-06	9.289725672
KCNJ15	0.774376853	6.110633495	5.972563424	1.56E-08	2.53E-06	9.258805097
SULF2	0.97393991	6.231932249	5.960365511	1.66E-08	2.66E-06	9.201194544
DENND2D	-0.970986167	8.613275407	-5.944828487	1.79E-08	2.85E-06	9.127918018
RNASE2	1.420712971	7.120382956	5.930280648	1.92E-08	3.03E-06	9.059413338
NLRP3	1.239743817	5.590427582	5.927447364	1.95E-08	3.04E-06	9.046083643
SBK1	-0.573562765	7.175220994	-5.921833211	2.01E-08	3.10E-06	9.019682449
C5AR1	1.455276723	9.022748418	5.908709838	2.14E-08	3.28E-06	8.958028546
BCL10	1.175968883	7.206253509	5.900632049	2.23E-08	3.38E-06	8.920120971
TULP2	0.996856998	5.605441713	5.887395063	2.38E-08	3.57E-06	8.858071708
PHC2	0.371321113	6.799732249	5.866054519	2.64E-08	3.93E-06	8.758218772
FOLR3	1.281371291	6.448442014	5.85705474	2.76E-08	4.07E-06	8.716176278
GPR84	0.799783244	4.500651706	5.850422805	2.85E-08	4.17E-06	8.685220946
RELT	0.741915179	7.054867811	5.841234317	2.98E-08	4.32E-06	8.642368818
LPAR5	-0.728729151	6.483744013	-5.836657526	3.05E-08	4.38E-06	8.621039863
CHST12	-0.472256177	7.317742	-5.812084223	3.44E-08	4.90E-06	8.506701584
SECTM1	0.840308941	7.172980742	5.799959309	3.65E-08	5.12E-06	8.450396704
SLC15A3	0.808667044	6.493810531	5.798192749	3.69E-08	5.12E-06	8.442199449
FCGR2C	0.814160154	8.088643851	5.797790613	3.69E-08	5.12E-06	8.440333662
LILRA6	0.533478702	6.679305056	5.795517717	3.73E-08	5.14E-06	8.429789664
BCL2A1	1.288993943	10.71988317	5.787683797	3.88E-08	5.29E-06	8.393467969
CD36	1.139106385	6.980562066	5.779933139	4.03E-08	5.45E-06	8.357562838
ALDH2	1.182882523	7.689343652	5.775788984	4.11E-08	5.51E-06	8.338377405
RNF144B	0.762711547	6.539517184	5.774025713	4.15E-08	5.52E-06	8.330216951
CCR5	-0.926876616	8.296529968	-5.769347898	4.24E-08	5.60E-06	8.308575572
ELOVL4	-0.957589319	6.579139512	-5.760582058	4.43E-08	5.80E-06	8.268051322
RAD54B	-0.825686289	6.175901324	-5.752248295	4.61E-08	5.99E-06	8.229560788
GLUL	0.869486378	8.288286809	5.739463529	4.91E-08	6.32E-06	8.170581547
LILRB3	0.692314317	8.449740926	5.709073081	5.69E-08	7.27E-06	8.03071872
CD14	1.201940215	8.051722997	5.686026547	6.36E-08	8.06E-06	7.924970718
GZMA	-0.948976919	10.936109	-5.676538082	6.66E-08	8.35E-06	7.881513081
KLRG1	-0.714878932	8.309635467	-5.675450182	6.69E-08	8.35E-06	7.876533423
PILRA	1.019697371	7.55907115	5.673314833	6.76E-08	8.38E-06	7.866761052
GART	-0.453172673	6.05479179	-5.657490385	7.30E-08	8.92E-06	7.794414667
MMP25	0.551476903	6.981141118	5.657098779	7.31E-08	8.92E-06	7.792625968
LILRB1	0.61131706	7.224216623	5.651025179	7.53E-08	9.12E-06	7.764894452
SIRPB1	1.125698206	5.805045826	5.62590233	8.50E-08	1.02E-05	7.650390369
EPAS1	0.629980135	5.517272164	5.623621969	8.59E-08	1.02E-05	7.640013368
TRIB1	0.836871998	5.081017668	5.617960133	8.83E-08	1.05E-05	7.614260444
PTX3	1.61910035	6.204555102	5.59691322	9.76E-08	1.15E-05	7.518676118
NECAB2	0.540579107	5.630896737	5.556708121	1.18E-07	1.37E-05	7.336735818
CYP27A1	0.529188818	7.055038723	5.556578687	1.18E-07	1.37E-05	7.336151477
HK3	0.668620321	6.724340367	5.552568592	1.21E-07	1.39E-05	7.318051932
PDE4B	0.676814053	7.533016451	5.55149418	1.21E-07	1.39E-05	7.313204032
CD33	0.949170293	6.082777248	5.54642859	1.24E-07	1.41E-05	7.290355666
NUP43	-0.573720737	6.301747437	-5.540514572	1.28E-07	1.44E-05	7.263697793
LRCH3	-0.569126563	6.871720532	-5.531943628	1.33E-07	1.49E-05	7.225096801
AIF1	1.182648825	9.887988937	5.529655436	1.35E-07	1.50E-05	7.214798108
RAB20	0.533954488	5.518759662	5.516595011	1.43E-07	1.58E-05	7.156069497
VNN2	0.931910601	9.453811875	5.513946575	1.45E-07	1.59E-05	7.144171483
HCAR3	1.363010649	8.558075039	5.511092774	1.47E-07	1.60E-05	7.131355089
MAFF	0.919662812	7.793362429	5.508457762	1.49E-07	1.61E-05	7.119525167
IL13RA1	0.986166385	6.427146691	5.502934486	1.53E-07	1.64E-05	7.094740464
VDR	0.324512552	6.095322522	5.499924641	1.55E-07	1.65E-05	7.081241251
ZNF264	-0.724228864	6.961943656	-5.489253404	1.63E-07	1.73E-05	7.033419908
STAB1	0.399653207	6.066540555	5.480198824	1.70E-07	1.79E-05	6.992891592
IGIP	-0.509990301	6.834669954	-5.47785979	1.72E-07	1.80E-05	6.982429286
RASGRP4	0.457138154	7.069847468	5.469192713	1.79E-07	1.86E-05	6.943688002
NFAM1	0.601651745	7.176682258	5.464773946	1.83E-07	1.89E-05	6.923952082
CDKN1A	0.953837567	7.976034779	5.462411358	1.85E-07	1.90E-05	6.913404198
MAFB	1.12978491	8.109635422	5.460256782	1.87E-07	1.91E-05	6.903787645
FCGR1A	0.823653909	3.598242561	5.457996318	1.89E-07	1.92E-05	6.89370119
PLAU	0.688462327	5.136588886	5.455644439	1.91E-07	1.93E-05	6.883209783
ABCA1	0.620276666	5.558296543	5.454046828	1.92E-07	1.93E-05	6.876084777
LYZ	1.263091956	10.42861701	5.445794714	2.00E-07	1.99E-05	6.839304243
ANKRD46	-0.682233884	8.218527828	-5.426578919	2.19E-07	2.17E-05	6.753801513
FCER1G	1.430019748	8.969653536	5.408249841	2.39E-07	2.35E-05	6.672432777
ADRB2	-0.802812979	8.782840112	-5.399467414	2.49E-07	2.43E-05	6.633510154
SPI1	0.726191805	6.864084559	5.398033852	2.50E-07	2.43E-05	6.627160815
LAX1	-0.659499463	7.65137957	-5.395858736	2.53E-07	2.44E-05	6.617529254
NAPEPLD	-0.606075546	5.761063622	-5.394628341	2.54E-07	2.44E-05	6.612082135
ZFP3	-0.870227921	5.854848847	-5.376755976	2.77E-07	2.63E-05	6.533053111
OSM	0.592764624	6.94559231	5.376444077	2.77E-07	2.63E-05	6.531675507
HIVEP1	0.561067724	6.53828345	5.353055676	3.09E-07	2.91E-05	6.428526649
ICAM1	0.815785952	6.541425942	5.346058427	3.19E-07	2.99E-05	6.397726068
ABCB1	-0.636392839	7.052066059	-5.334543201	3.37E-07	3.14E-05	6.347097603
PPP1R3B	0.561374804	5.312195909	5.319301852	3.61E-07	3.35E-05	6.2802006
SULF1	1.031412037	4.960709337	5.30916604	3.79E-07	3.49E-05	6.235784751
MAP3K8	0.757813164	7.689915958	5.30681789	3.83E-07	3.51E-05	6.22550322
HMG20A	-0.823387139	8.135954967	-5.303236464	3.89E-07	3.55E-05	6.209827673
CCRL2	0.986954524	6.309128326	5.297374225	4.00E-07	3.63E-05	6.184184798
TMEM176A	0.936764679	6.324019737	5.296041449	4.03E-07	3.63E-05	6.178357607
CPD	0.737143532	8.14434133	5.290450343	4.13E-07	3.70E-05	6.153922957
EREG	1.043449311	5.748473672	5.281298762	4.31E-07	3.84E-05	6.113966114
HLX	0.353987275	7.066228713	5.272364866	4.49E-07	3.98E-05	6.075005337
PLK3	0.374756405	6.742720806	5.265821106	4.63E-07	4.08E-05	6.046496614
ZFAND5	0.684630928	7.178299525	5.262293482	4.70E-07	4.13E-05	6.031138135
ZNF623	-0.795439953	6.178848221	-5.260845942	4.74E-07	4.13E-05	6.024837915
PTAFR	0.688698654	6.836058491	5.256811096	4.83E-07	4.17E-05	6.007283076
FOSB	0.963839456	7.271744962	5.256334664	4.84E-07	4.17E-05	6.005210822
CCNJL	0.587669921	7.055899746	5.249272046	5.00E-07	4.29E-05	5.974506895
BRI3	0.594606263	8.696174532	5.239730608	5.22E-07	4.46E-05	5.933071627
CXCL2	0.890562078	4.926337893	5.235895827	5.31E-07	4.51E-05	5.91643307
PPIF	0.714027616	7.505147546	5.221989654	5.66E-07	4.79E-05	5.856166588
MBLAC2	-0.618447012	4.924193991	-5.204232333	6.14E-07	5.16E-05	5.779370841
PREPL	-0.623465265	6.743711984	-5.197683787	6.33E-07	5.29E-05	5.751095745
ADH5	-0.43057278	8.249152753	-5.183677596	6.75E-07	5.62E-05	5.69070305
CD83	1.112715259	8.674224998	5.171925931	7.12E-07	5.89E-05	5.640118778
FCGR1B	0.987366223	6.993531033	5.168797097	7.22E-07	5.95E-05	5.626664358
SIGLEC5	0.884061382	6.551840969	5.163057711	7.41E-07	6.08E-05	5.60199892
TMEM88	0.556811267	5.376109716	5.161749064	7.46E-07	6.08E-05	5.59637758
CPVL	1.159340443	7.169737324	5.148032627	7.94E-07	6.44E-05	5.53751786
ELL2	0.716337664	6.784868823	5.136981771	8.35E-07	6.74E-05	5.490176071
TGFBR1	-0.817848305	8.618965122	-5.130549468	8.59E-07	6.88E-05	5.46265284
SERPINB8	0.556546026	5.323905872	5.130266255	8.60E-07	6.88E-05	5.461441554
RBM12B	-0.534998645	7.207118733	-5.128540791	8.67E-07	6.90E-05	5.454062836
FXYD6	0.592126194	5.939529682	5.119703549	9.03E-07	7.14E-05	5.416298771
ZNF431	-0.492874102	6.202435646	-5.116074088	9.18E-07	7.23E-05	5.400802252
HCK	0.905857201	7.997143106	5.11054623	9.41E-07	7.37E-05	5.377215035
FFAR2	0.826377772	6.721260626	5.091561563	1.03E-06	8.00E-05	5.296344255
CD300LF	1.08230262	6.938224337	5.085328118	1.05E-06	8.16E-05	5.269837178
SLC35G1	-0.64026483	5.213714654	-5.085038475	1.06E-06	8.16E-05	5.268606058
PDCD6	-0.46257001	7.791104877	-5.079781974	1.08E-06	8.31E-05	5.246271985
SLPI	0.997616164	6.702869326	5.076073377	1.10E-06	8.41E-05	5.230524509
ZNF385A	0.738502483	5.724525739	5.067737097	1.14E-06	8.69E-05	5.195156508
JMJD6	0.646772401	7.291835421	5.061932379	1.17E-06	8.86E-05	5.170553277
CD93	0.879572939	7.815438553	5.061373447	1.17E-06	8.86E-05	5.168185301
PDLIM7	0.309140009	6.20853159	5.05746715	1.20E-06	8.95E-05	5.151641001
SOX13	-0.553783592	5.806109273	-5.057093202	1.20E-06	8.95E-05	5.150057694
MME	0.920884451	7.11381934	5.054469815	1.21E-06	9.02E-05	5.138952536
SEC14L1	0.620670775	8.761102702	5.04482	1.26E-06	9.37E-05	5.098138588
GRN	0.599671204	7.415395684	5.033489149	1.33E-06	9.82E-05	5.050285161
OGN	0.761263044	3.732468871	5.027511162	1.37E-06	0.000100366	5.025069136
CD200R1	-0.508547439	5.236842508	-5.023610082	1.39E-06	0.000101332	5.00862527
LPCAT2	0.820222498	5.598456297	5.023358557	1.39E-06	0.000101332	5.007565351
UMPS	-0.378123521	6.387805449	-5.018492634	1.42E-06	0.000103098	4.987067899
ZNF550	-0.439207651	6.508914594	-5.016386341	1.44E-06	0.000103611	4.978199625
GTF2E1	-0.696444932	8.182546223	-5.013691432	1.45E-06	0.000104402	4.966856912
PLEKHG2	0.391960076	5.874961152	5.003950614	1.52E-06	0.000108418	4.925894531
SLC7A7	1.027476554	8.302912627	5.003052152	1.52E-06	0.000108418	4.922119147
NOG	-0.93628843	6.829943235	-5.002281846	1.53E-06	0.000108418	4.918882666
TLR4	0.648041915	6.531195328	5.001191803	1.54E-06	0.000108473	4.914303397
RNF144A	-0.542742159	6.405979843	-5.000058023	1.55E-06	0.000108551	4.909541145
TMEM63A	-0.442384141	7.349947247	-4.992321313	1.60E-06	0.000111875	4.877064919
CD55	0.675882865	10.10852218	4.987370423	1.64E-06	0.000113355	4.856301482
TMCC3	0.74995273	6.871569357	4.987185992	1.64E-06	0.000113355	4.855528284
ZNF420	-0.711342161	7.094724333	-4.986486358	1.64E-06	0.000113355	4.852595365
EOMES	-1.004773472	9.051830451	-4.983325482	1.66E-06	0.000114474	4.839348393
PGBD2	-0.334325065	5.530964163	-4.978224873	1.70E-06	0.000116607	4.817984804
TNFAIP6	1.080166789	6.881737656	4.976474602	1.72E-06	0.000116915	4.810657504
JAKMIP2	-0.535383862	5.220523656	-4.975741766	1.72E-06	0.000116915	4.807590116
TP53INP2	1.06571946	7.47138077	4.96839025	1.78E-06	0.00011997	4.776837215
GRINA	0.430874518	6.572155463	4.967877346	1.78E-06	0.00011997	4.774692845
ZNF785	-0.622185522	5.412662361	-4.966418829	1.79E-06	0.00011997	4.768595886
RPAP2	-0.499768965	6.358894441	-4.966197737	1.80E-06	0.00011997	4.767671777
SLC2A3	0.822332913	9.944015645	4.956214032	1.88E-06	0.00012489	4.725973164
MT1E	0.513512467	8.543150301	4.953358977	1.90E-06	0.000125965	4.714059601
LRRC25	0.546641814	5.815638058	4.949095321	1.94E-06	0.000127845	4.696277393
THNSL1	-0.609211734	4.977047303	-4.945560032	1.97E-06	0.000129337	4.681541278
CLEC7A	0.955080392	7.869846884	4.94217545	2.00E-06	0.00013076	4.667440432
B3GALT2	-1.000645469	5.315028083	-4.941167164	2.01E-06	0.000130817	4.66324105
ALPL	0.471065476	4.896487338	4.937785541	2.04E-06	0.000131776	4.649161514
FN1	0.986722163	6.098348806	4.937708461	2.04E-06	0.000131776	4.648840666
COG6	-0.397229663	5.611498679	-4.93576035	2.06E-06	0.000132389	4.640732857
PARP11	-0.529615004	7.068602866	-4.930030078	2.11E-06	0.000135248	4.616897458
GCA	0.962230027	9.390197235	4.926268678	2.14E-06	0.000136632	4.601262521
RIC8B	-0.448081164	6.608547745	-4.925942195	2.15E-06	0.000136632	4.599905837
ZNF544	-0.374425525	6.284874142	-4.92046188	2.20E-06	0.00013924	4.577142374
CXCR1	0.697639271	7.357899953	4.91989029	2.21E-06	0.00013924	4.574769224
ZNF786	-0.711904025	6.95144251	-4.918312381	2.22E-06	0.000139669	4.568219027
TMEM176B	0.546397201	5.558352504	4.912791269	2.28E-06	0.000142559	4.54531177
PTPN13	-0.656204035	6.950885823	-4.909444829	2.31E-06	0.00014412	4.531436315
GIMAP4	-1.06134485	9.980680862	-4.900811817	2.40E-06	0.000149116	4.495672464
HTRA1	0.726723968	5.602361829	4.89996621	2.41E-06	0.000149116	4.492171825
PLA2G12A	-0.468534114	6.991469322	-4.895035046	2.46E-06	0.000151807	4.471766499
RNASE1	0.485662664	4.575636523	4.888316545	2.53E-06	0.000155765	4.443989004
NMT2	-0.574407759	7.629041045	-4.88516297	2.57E-06	0.000156759	4.430960128
UST	-0.483776582	5.448723723	-4.884720272	2.57E-06	0.000156759	4.429131629
CSF2RA	0.580108591	5.845508784	4.884295237	2.58E-06	0.000156759	4.427376193
ARV1	-0.486001797	5.783477694	-4.880279126	2.63E-06	0.000158724	4.410794724
ARL6	-0.485054745	4.796208723	-4.879542827	2.63E-06	0.000158724	4.407755808
VWF	0.484660912	5.438571199	4.878912745	2.64E-06	0.000158724	4.405155546
HSPA6	0.727693623	7.58263097	4.875781065	2.68E-06	0.000160326	4.392235135
CA4	0.390010837	5.836893554	4.865342372	2.80E-06	0.000167215	4.349211505
RELB	0.33938631	6.403018853	4.859388785	2.88E-06	0.000170822	4.324703428
PGLYRP1	0.333245953	6.0110994	4.858794671	2.88E-06	0.000170822	4.322258942
CYP1B1	0.858893418	6.64709175	4.854563843	2.94E-06	0.00017338	4.304857428
GIMAP8	-0.759345059	7.105497488	-4.852252394	2.97E-06	0.000174507	4.29535503
NCALD	-0.50261181	5.440725194	-4.849936401	3.00E-06	0.000175495	4.285837246
RPH3A	0.753796741	5.077127043	4.849309577	3.01E-06	0.000175495	4.283261823
LY96	0.765206942	9.936250208	4.843228398	3.09E-06	0.000179574	4.258288739
P2RY13	1.122197533	6.513130678	4.8418131	3.11E-06	0.000180042	4.252479922
EDN1	0.707677594	6.274521976	4.839665151	3.14E-06	0.000181091	4.243666439
CRTAM	-0.914724264	6.912008758	-4.827206542	3.31E-06	0.000190524	4.192602336
CCND2	-0.479176789	8.060078086	-4.822015969	3.39E-06	0.000194192	4.171356051
PLXDC2	0.658140858	5.877680574	4.812992353	3.52E-06	0.000201258	4.134459894
DSC2	0.478353932	4.741550357	4.812156974	3.54E-06	0.000201282	4.131046714
KCNJ2	1.161698527	8.72564846	4.809027738	3.58E-06	0.000203325	4.118265165
HERC4	-0.452476006	6.917618994	-4.802617061	3.68E-06	0.000208339	4.09209936
BMX	0.574498941	4.770482958	4.798611522	3.75E-06	0.000211257	4.075763324
GMPS	-0.685658957	7.117353102	-4.794905992	3.81E-06	0.000213938	4.060659711
TAF15	-0.510490808	8.54637477	-4.790257734	3.89E-06	0.000217542	4.04172566
LAMA2	-0.372748059	4.990117279	-4.787133506	3.94E-06	0.00021975	4.029007099
NDUFAF7	-0.536021134	7.479407458	-4.786048683	3.96E-06	0.000220029	4.024592266
FCGRT	0.564460267	8.172864661	4.77077056	4.23E-06	0.000233705	3.962493886
STAT3	0.546630886	8.5183674	4.770210162	4.24E-06	0.000233705	3.960218902
CLMN	0.438729805	5.416096042	4.769643597	4.25E-06	0.000233705	3.957919083
OSGEPL1	-0.48519272	7.529655454	-4.768969832	4.26E-06	0.000233705	3.955184377
RORC	-0.452727396	6.435962481	-4.7577697	4.47E-06	0.000244461	3.909766403
AREG	0.627391348	3.911957886	4.755891247	4.51E-06	0.000245623	3.902156729
P2RY2	0.38843252	4.725342757	4.754104049	4.55E-06	0.000246696	3.894918783
GZF1	0.495844359	6.345073658	4.751429447	4.60E-06	0.000248726	3.884090695
ALDH3B1	0.392520444	6.586735527	4.741043861	4.81E-06	0.000259244	3.842087374
SP4	-0.58754936	7.469261531	-4.739633186	4.84E-06	0.000259959	3.836387287
TRIM68	-0.663614299	8.356017699	-4.73448955	4.95E-06	0.00026415	3.815614098
CLUAP1	-0.501487005	6.80631098	-4.734382007	4.95E-06	0.00026415	3.815179952
ACVRL1	0.235687125	5.272703841	4.724644749	5.16E-06	0.000274537	3.775901138
QSOX1	0.398314945	6.306703983	4.723768877	5.18E-06	0.000274671	3.772370916
ZNF253	-0.402725211	7.309190597	-4.721194605	5.24E-06	0.000275927	3.761998054
CREBZF	-0.505540056	7.595061057	-4.721188347	5.24E-06	0.000275927	3.761972843
ZC3H6	-0.466890577	7.182503832	-4.713380503	5.42E-06	0.000284404	3.730537249
KDM6B	0.698524809	8.574921083	4.708789213	5.52E-06	0.000288773	3.712069985
RCN3	0.298861552	6.718660861	4.708319119	5.53E-06	0.000288773	3.710179908
RGS1	0.900178331	7.112978584	4.705463738	5.60E-06	0.00029139	3.698702455
PANX2	0.344087144	6.075147991	4.702185443	5.68E-06	0.000293866	3.685531422
THBS1	0.771018512	5.477259071	4.701996058	5.69E-06	0.000293866	3.684770749
LPAR2	0.366202497	7.862527425	4.700303524	5.73E-06	0.00029424	3.677973612
GADD45A	0.72050848	9.130672393	4.700215962	5.73E-06	0.00029424	3.677622017
SLC24A4	0.78066707	6.149823952	4.696908552	5.81E-06	0.000297492	3.664345037
IER3	1.054174552	10.08837517	4.694961218	5.86E-06	0.000299037	3.65653107
FAM220A	-0.657510785	8.262382182	-4.691042484	5.96E-06	0.000303136	3.640813853
MCTS1	-0.697266578	7.143934622	-4.69012908	5.98E-06	0.000303371	3.637151782
RASGEF1B	0.726655236	5.255079097	4.685546704	6.10E-06	0.000308405	3.618787856
RNF175	0.83923957	7.241075068	4.675624515	6.36E-06	0.000320747	3.579070283
CBR4	-0.442696085	7.818138643	-4.670546233	6.50E-06	0.000326752	3.558766633
CLEC4A	0.843551839	7.741944988	4.664486123	6.67E-06	0.000333285	3.534558997
APOBEC3G	-0.349255712	8.238578904	-4.664450694	6.68E-06	0.000333285	3.534417544
UBL4A	-0.322624329	7.912347522	-4.663126336	6.71E-06	0.000334141	3.529130428
ASF1A	-0.773778723	8.621622821	-4.656974261	6.89E-06	0.000341955	3.504584723
GCSAM	-0.62420537	5.630184066	-4.651766653	7.05E-06	0.000348545	3.483826158
TRMT13	-0.74375151	7.766059835	-4.645440432	7.24E-06	0.000356951	3.458631899
LBH	-0.756297482	10.22063702	-4.644385926	7.27E-06	0.000357467	3.454434803
SAMSN1	0.939008674	8.431801468	4.640262756	7.40E-06	0.000362678	3.438030785
PDZD8	0.624880473	7.745091323	4.63273645	7.64E-06	0.000373313	3.40811549
PLA2G7	0.885257731	5.004791421	4.631572952	7.68E-06	0.000374032	3.403494099
ZCCHC17	-0.4440823	7.636588766	-4.628420261	7.78E-06	0.000377926	3.390976041
TLR8	0.8937233	6.547494468	4.627186672	7.82E-06	0.000378772	3.386079694
FBXL4	-0.644077188	6.813858444	-4.622450829	7.98E-06	0.000384825	3.36729132
DNAJC24	-0.423108266	6.998189238	-4.622035516	7.99E-06	0.000384825	3.365644349
TM6SF1	0.960261112	6.556536817	4.612294632	8.33E-06	0.000399821	3.327047537
ABHD5	0.520576081	6.768566892	4.609101873	8.44E-06	0.000403731	3.31440999
RTP4	-0.665111846	6.64077591	-4.608594292	8.46E-06	0.000403731	3.312401489
ARHGEF40	0.685010252	6.761703208	4.605999664	8.55E-06	0.000406982	3.302137144
DUSP4	0.739173616	7.039600591	4.604553317	8.60E-06	0.000408277	3.296417277
CLEC12A	0.816096828	5.710783581	4.601385507	8.72E-06	0.000412565	3.283894257
LILRA1	0.612501335	5.939775687	4.593692039	9.01E-06	0.000424929	3.253507313
PAFAH2	-0.329167076	5.821942819	-4.592619999	9.05E-06	0.000425134	3.249276101
CLEC1A	0.794059374	4.104678439	4.59220191	9.06E-06	0.000425134	3.247626156
CAMP	0.515696907	6.687092957	4.59142713	9.09E-06	0.000425295	3.244568866
C15orf39	0.387552316	6.272574031	4.588996249	9.19E-06	0.000427284	3.2349791
NIF3L1	-0.702382948	8.327650811	-4.588954359	9.19E-06	0.000427284	3.23481388
GBP3	-0.814698592	8.787282366	-4.585632806	9.32E-06	0.000432064	3.2217167
ATF3	0.41650161	5.192596525	4.576180564	9.70E-06	0.000447797	3.184484737
IGSF6	0.685648385	7.066595256	4.575773927	9.71E-06	0.000447797	3.18288431
DET1	-0.533117078	5.499279641	-4.572631023	9.84E-06	0.000452465	3.170518195
CEACAM4	0.604373506	5.04905265	4.569473523	9.97E-06	0.00045721	3.158101104
GJA1	1.064023004	6.009612635	4.566441996	1.01E-05	0.000461761	3.146185492
ATP6V0C	0.543904617	9.116335177	4.560435575	1.04E-05	0.000472214	3.122594496
TBC1D31	-0.497315825	6.40141192	-4.559181644	1.04E-05	0.000473373	3.117672475
IFNGR1	0.7378091	9.594108598	4.55818574	1.05E-05	0.000474026	3.113764008
MBOAT7	0.542257934	6.851484111	4.555351578	1.06E-05	0.000478354	3.102644752
SCFD2	-0.504763558	6.91393459	-4.553331601	1.07E-05	0.00048055	3.094722975
SNN	0.392454644	7.72786358	4.55293197	1.07E-05	0.00048055	3.09315605
STK17B	0.723771694	9.338677434	4.551108069	1.08E-05	0.000482897	3.086005979
GATAD1	-0.527561147	6.240297485	-4.549868583	1.08E-05	0.000484073	3.081148173
LGALS2	0.751301665	6.968060688	4.548355116	1.09E-05	0.000485811	3.075217934
ZNF260	-0.760558448	7.909833458	-4.544026916	1.11E-05	0.000493334	3.058266919
LRRC32	0.414337343	5.047961535	4.540725309	1.13E-05	0.000498826	3.045344677
FHDC1	0.587366986	5.330075625	4.539099018	1.13E-05	0.00050086	3.038982106
FGR	1.153972032	9.137312858	4.537304993	1.14E-05	0.000503258	3.031965308
CRYGS	-0.592899917	6.093370864	-4.518960566	1.23E-05	0.000541823	2.960337154
MPP1	0.812374004	8.425241254	4.515828645	1.25E-05	0.000547455	2.948130168
ZNF320	-0.493264155	6.54134155	-4.509299458	1.28E-05	0.000561023	2.922702638
CEP104	-0.458768229	7.123360464	-4.507235894	1.29E-05	0.000563659	2.914672024
OSCAR	0.679492705	5.680913072	4.506880661	1.30E-05	0.000563659	2.913289876
HES1	0.895422105	6.067852001	4.500672092	1.33E-05	0.000576851	2.889146758
UQCC1	-0.377167502	6.005666371	-4.499316369	1.34E-05	0.000578562	2.883878156
ARAF	0.338520354	6.177704066	4.497549791	1.35E-05	0.000580151	2.877014705
JUNB	0.650619419	9.854071207	4.497375594	1.35E-05	0.000580151	2.87633803
SMKR1	-0.627379924	5.137748316	-4.491694716	1.38E-05	0.000592425	2.854281419
AMIGO2	-0.835657532	7.619043939	-4.490771189	1.39E-05	0.000593131	2.850697736
DOCK5	0.508030099	6.340230197	4.489135338	1.39E-05	0.000595598	2.8443513
FCAR	0.408015155	5.622408252	4.488411116	1.40E-05	0.000595822	2.841542174
SFN	0.548622801	6.215953698	4.480935677	1.44E-05	0.000612966	2.812566506
SLFN5	-0.686753398	8.401104868	-4.476988827	1.47E-05	0.000621441	2.797282905
PRKACB	-0.831353644	9.200324316	-4.472414145	1.49E-05	0.000631671	2.779580975
TLE3	0.499262858	7.71047465	4.464734679	1.54E-05	0.00064861	2.749896011
ZBTB3	-0.606980581	6.087792032	-4.464383913	1.55E-05	0.00064861	2.748541059
HSPG2	0.29885156	6.01840975	4.464131916	1.55E-05	0.00064861	2.747567682
GEMIN6	-0.406561669	6.868098616	-4.455061681	1.61E-05	0.000671628	2.712560527
SPIN3	-0.622830799	5.818865743	-4.453432328	1.62E-05	0.000674421	2.706277703
ZNF224	-0.446850017	7.369822147	-4.44271181	1.69E-05	0.000703084	2.664982989
TRNT1	-0.697850222	6.623563648	-4.442077633	1.69E-05	0.00070312	2.66254257
LYRM7	-0.592899763	8.13725688	-4.433424227	1.76E-05	0.000726751	2.629269489
TAMM41	-0.456673956	6.514535051	-4.429623466	1.78E-05	0.000736319	2.614670961
EFEMP1	0.820459852	3.74391048	4.42751095	1.80E-05	0.000740854	2.606561052
ZYX	0.452284039	7.861252428	4.424736848	1.82E-05	0.000747447	2.595915832
TNNI2	0.318937858	5.914991698	4.423984711	1.83E-05	0.000747866	2.593030497
ZNF91	-0.431044366	6.106538615	-4.415384855	1.89E-05	0.00077278	2.560066654
TMEM106B	-0.545127128	8.408789326	-4.412799743	1.91E-05	0.000779052	2.550167373
TMEM119	0.567962785	4.139436881	4.406955454	1.96E-05	0.000795933	2.527804022
SHQ1	-0.658628068	8.770536632	-4.399568395	2.02E-05	0.000818316	2.49956984
SOS1	-0.656996604	7.958687433	-4.398015876	2.03E-05	0.000820195	2.493640574
CHST15	0.562699583	7.328763274	4.397788273	2.03E-05	0.000820195	2.492771467
PRAM1	0.518156701	6.539970358	4.396304997	2.04E-05	0.000823137	2.48710838
PDE7A	-0.596421598	7.720801924	-4.392681744	2.07E-05	0.000833351	2.473281134
INIP	-0.381636664	6.995121544	-4.390527849	2.09E-05	0.000838641	2.465065492
SLAMF7	-0.577839442	6.967744421	-4.387602803	2.12E-05	0.000844975	2.453913408
SIGLEC7	0.361173894	6.29070921	4.387479073	2.12E-05	0.000844975	2.4534418
ADIPOR1	0.53426447	10.17348894	4.384616741	2.14E-05	0.000852811	2.442534605
SOCS1	0.369727568	6.199756998	4.383746828	2.15E-05	0.000853751	2.439220807
CEBPB	0.913808932	10.26427599	4.38071772	2.18E-05	0.000862259	2.427685842
TNF	0.79649282	7.287199227	4.379156598	2.19E-05	0.000865654	2.421743433
PBRM1	-0.37275043	6.463265988	-4.377194066	2.21E-05	0.00087049	2.414275374
GIMAP1	-0.846570731	8.005300315	-4.373619051	2.24E-05	0.000881127	2.400677948
TTC9C	-0.500217838	6.097837821	-4.369909864	2.28E-05	0.000892378	2.386579274
C12orf65	-0.353283327	6.958370641	-4.365801881	2.32E-05	0.000905238	2.370975561
RAB3D	0.327930468	6.434675781	4.361439977	2.36E-05	0.000919227	2.354419778
TCN2	0.372240537	5.283688558	4.359070121	2.38E-05	0.000925901	2.34543026
TOM1	0.349421962	7.056656126	4.357943855	2.39E-05	0.000927923	2.341159347
TTC39B	-0.570201808	7.635232948	-4.356077443	2.41E-05	0.000932756	2.33408361
TNFRSF10C	0.507332866	6.980081176	4.355470001	2.41E-05	0.000932834	2.331781245
SLC22A4	0.949701558	6.295566081	4.354336104	2.43E-05	0.000934914	2.327484147
CEBPD	0.717080973	7.368463544	4.350010396	2.47E-05	0.000949225	2.311099089
RXRA	0.336640354	7.53469754	4.349209657	2.48E-05	0.000950063	2.30806741
MEX3C	0.555168631	5.289044266	4.339558048	2.58E-05	0.000985235	2.271559433
PLIN2	0.287207045	5.999852295	4.339081516	2.58E-05	0.000985235	2.269758544
KBTBD7	-0.591281446	5.940423462	-4.338233718	2.59E-05	0.000986009	2.266554959
BMF	0.416537006	6.379299593	4.337728696	2.59E-05	0.000986009	2.264646854
SKIL	0.81929812	6.278538678	4.335283729	2.62E-05	0.000993494	2.25541158
PURA	-0.46555349	6.873797903	-4.331489183	2.66E-05	0.001006521	2.241086599
SERPINB2	1.012071817	4.783752508	4.321586432	2.77E-05	0.001045204	2.203748106
PRKCD	0.557699938	6.949739946	4.320566103	2.78E-05	0.001047086	2.199904713
EIF2B2	-0.464401745	7.7439309	-4.31295785	2.87E-05	0.001076707	2.171268056
UHRF1BP1L	0.636949581	5.496832614	4.312285113	2.88E-05	0.001076707	2.168737832
MAP1LC3B2	0.383209348	5.407607754	4.311562977	2.88E-05	0.001076707	2.166022159
ZNF677	-0.466664187	4.761815754	-4.311254406	2.89E-05	0.001076707	2.16486185
SNAPC3	-0.461656284	6.444665352	-4.310797278	2.89E-05	0.001076707	2.163143048
WNT11	0.256778258	5.357902101	4.308653323	2.92E-05	0.001083571	2.155083664
PRPSAP2	-0.705182777	8.640106286	-4.306781596	2.94E-05	0.001089285	2.148050167
SMARCAD1	-0.72878839	7.554743175	-4.304878433	2.96E-05	0.001095171	2.140900982
ICE2	-0.382951028	6.246520603	-4.302522669	2.99E-05	0.001103102	2.132055022
CFP	0.848075997	7.561763315	4.296672438	3.06E-05	0.001126743	2.110103558
CD300LB	0.430591179	5.863782817	4.296044135	3.07E-05	0.001126743	2.107747402
ZNF585A	-0.386807372	5.911313345	-4.295566865	3.08E-05	0.001126743	2.105957799
IL22	0.512721735	4.47827883	4.294215733	3.09E-05	0.001130332	2.100892357
SLC7A5	0.712572451	8.477833715	4.289852098	3.15E-05	0.001147755	2.084541416
REPS2	0.688031292	6.245514461	4.28905635	3.16E-05	0.00114885	2.081561073
HLTF	-0.614137304	8.85998096	-4.2879401	3.17E-05	0.001151433	2.077381067
UBALD2	0.441493095	8.474735999	4.286956872	3.18E-05	0.00115341	2.073699893
IL27RA	-0.372327494	7.53756034	-4.279335708	3.28E-05	0.001186601	2.045188847
DNAJC16	-0.548639741	7.676094955	-4.276563849	3.32E-05	0.001195048	2.034829049
TYROBP	1.016764005	9.970862656	4.276459542	3.32E-05	0.001195048	2.034439306
ARL14EP	-0.535837951	8.830731463	-4.265130119	3.48E-05	0.001247782	1.992151055
CDK12	-0.347369576	7.375844446	-4.264031309	3.49E-05	0.001250516	1.988054301
CCL18	0.27238351	4.47486019	4.259839753	3.55E-05	0.001266308	1.972434278
ZDHHC18	0.277208854	6.368573657	4.259793853	3.55E-05	0.001266308	1.972263295
FAM171A1	-0.675554765	7.634563652	-4.25330073	3.64E-05	0.001296757	1.948090327
TNFSF13	0.647074907	7.345884834	4.251725766	3.67E-05	0.001302087	1.942231317
CTSD	0.520795623	7.064537481	4.250015495	3.69E-05	0.001307532	1.935870878
HSD11B1	-0.517064232	5.45524578	-4.249587327	3.70E-05	0.001307532	1.934278848
ZNF30	-0.545254804	6.485703859	-4.247320311	3.73E-05	0.001316551	1.925851647
ADAMTSL4	0.472935798	4.808994417	4.246380085	3.75E-05	0.001318634	1.922357572
MT1H	0.404440253	8.626963904	4.24205718	3.81E-05	0.001338669	1.906300562
ARMC1	-0.643307838	8.866073047	-4.24072866	3.83E-05	0.001342873	1.901368481
HP	0.638707306	6.734083065	4.233379463	3.95E-05	0.001379799	1.874106762
EIF2B3	-0.448919133	7.221068742	-4.23130629	3.98E-05	0.001388244	1.866423081
NFKBID	0.448548318	5.780835491	4.230250734	3.99E-05	0.001390794	1.862512069
DSEL	-0.495579018	3.983975578	-4.229766886	4.00E-05	0.001390794	1.860719586
WDR59	-0.338048447	6.166610117	-4.227360911	4.04E-05	0.00140063	1.851808713
TPM3	0.372251698	6.524874627	4.226921785	4.05E-05	0.00140063	1.850182777
CYSTM1	0.73345844	8.305538934	4.225364153	4.07E-05	0.001403929	1.844416457
DENND3	0.47372331	7.296456748	4.22526036	4.08E-05	0.001403929	1.844032276
MRPS14	-0.595070086	8.011994279	-4.221072562	4.14E-05	0.001424474	1.828537729
SLC25A37	0.581660268	9.607709996	4.21864206	4.18E-05	0.001435256	1.819550588
INPP4A	-0.478425711	7.86338582	-4.2179751	4.19E-05	0.001436028	1.817085119
MRPS5	-0.211877606	6.767268396	-4.212647507	4.28E-05	0.001463639	1.797402258
PITPNC1	-0.338484185	6.7176901	-4.211813052	4.30E-05	0.001465408	1.794321125
ECHDC3	0.479819472	6.096722979	4.210637197	4.32E-05	0.001466029	1.789980228
PRIMPOL	-0.568316904	8.106280098	-4.210132149	4.33E-05	0.001466029	1.788116039
DAPK2	0.395753274	6.592879929	4.210122792	4.33E-05	0.001466029	1.788081503
SYNRG	-0.478269861	7.831111015	-4.20776787	4.37E-05	0.001476702	1.779391556
PRMT2	-0.405291805	7.704863183	-4.206792695	4.39E-05	0.001479341	1.775794166
ANKEF1	-0.38235146	5.526293493	-4.205836917	4.40E-05	0.001481876	1.772268966
NFATC2	-0.339476619	7.495365567	-4.203340821	4.45E-05	0.00149351	1.763065583
CCDC149	0.386931748	5.335172411	4.195917975	4.58E-05	0.001534883	1.735722171
MARS2	-0.585627422	5.824873555	-4.195364614	4.59E-05	0.001535076	1.73368529
ZNF792	-0.803558621	5.652095718	-4.192902621	4.63E-05	0.001546912	1.724625451
VENTX	0.344544581	5.761570128	4.191474789	4.66E-05	0.001552478	1.71937312
ZNF780B	-0.321062906	4.440679496	-4.185462663	4.77E-05	0.001586553	1.697272799
FANCF	-0.529660383	7.090249631	-4.184694541	4.79E-05	0.00158812	1.694451017
LYN	0.758530082	9.224734174	4.181691181	4.84E-05	0.001603787	1.683421773
ZNF557	-0.449759367	5.253612033	-4.179013823	4.89E-05	0.001617525	1.673594981
RHBDD2	0.456562495	7.050495548	4.177265488	4.93E-05	0.001625411	1.667180695
IFFO2	-0.483357582	6.842532723	-4.175927716	4.95E-05	0.001630696	1.662274115
TRIM13	-0.55706433	7.079568673	-4.172126653	5.03E-05	0.001651969	1.648339643
AOAH	0.590396325	8.27231309	4.171035806	5.05E-05	0.001654584	1.644342515
VKORC1L1	-0.417932496	5.802236806	-4.170700118	5.06E-05	0.001654584	1.643112639
PPARD	0.313694988	6.203299568	4.166818254	5.14E-05	0.0016767	1.628896159
GRM2	0.254238228	5.437805638	4.164364011	5.19E-05	0.001687241	1.619913437
CFD	0.547223267	7.032622563	4.164206366	5.19E-05	0.001687241	1.619336584
MXD1	0.790350627	9.96760584	4.16304234	5.21E-05	0.001691543	1.615077749
MRPL50	-0.532756956	7.10215481	-4.162542975	5.22E-05	0.001691543	1.613251008
SATB1	-0.793022184	7.373424925	-4.158841669	5.30E-05	0.001712935	1.599716549
TLN1	0.494175772	6.806316316	4.158167622	5.31E-05	0.001714067	1.597252808
NCF2	0.848216109	9.473134206	4.157471689	5.33E-05	0.001715297	1.594709402
CPEB2	0.54458893	7.826807622	4.15654406	5.35E-05	0.001715297	1.591319746
PTPN4	-0.630756557	7.298160291	-4.156377406	5.35E-05	0.001715297	1.590710838
GIN1	-0.737230473	6.609250339	-4.155970405	5.36E-05	0.001715297	1.589223848
CRYZL1	-0.449448995	7.222722265	-4.154131885	5.40E-05	0.001724335	1.582508208
FCGR3B	0.882609213	10.33105614	4.152895905	5.42E-05	0.001729325	1.577994812
GBP4	-0.542097158	7.807740582	-4.152284941	5.44E-05	0.001730082	1.575764167
ZNF234	-0.359260507	5.024284642	-4.147314076	5.54E-05	0.001760731	1.557625067
DBT	-0.343608893	6.014551896	-4.144583653	5.60E-05	0.001776221	1.547668859
ORM1	0.686651378	6.101558417	4.143510796	5.63E-05	0.001780235	1.543758215
IPP	-0.359442513	5.486291521	-4.141324393	5.68E-05	0.001790701	1.535791108
SSH2	0.451845999	6.174925332	4.141023947	5.68E-05	0.001790701	1.534696565
TEFM	-0.454482012	7.296055881	-4.140440696	5.70E-05	0.001791322	1.532571924
MS4A4A	0.477530629	4.72672952	4.139805806	5.71E-05	0.001792312	1.530259443
CXCL1	1.036585117	8.099013628	4.139145216	5.73E-05	0.00179349	1.527853655
CNPY4	-0.281028425	6.648870776	-4.137471103	5.76E-05	0.001801817	1.521758102
SIPA1L2	0.560364365	6.816688701	4.134087369	5.84E-05	0.001822348	1.509443688
TP53INP1	0.429069487	5.513239498	4.128349403	5.97E-05	0.001860163	1.488579818
RNASEL	-0.540635822	7.654742803	-4.125545703	6.04E-05	0.001874959	1.478393637
LEO1	-0.65503775	6.958875243	-4.125344175	6.04E-05	0.001874959	1.477661671
CCL5	-0.621865944	10.56278473	-4.123073038	6.10E-05	0.001888071	1.469414708
PRR5L	-0.326541312	5.22920963	-4.119766456	6.18E-05	0.001908982	1.457414292
SULT1B1	0.640208013	6.093351709	4.118043023	6.22E-05	0.001915076	1.451162557
KRT23	0.653229359	6.639124967	4.11797701	6.22E-05	0.001915076	1.450923137
ZNF438	0.401521627	5.897279628	4.113426877	6.33E-05	0.001945705	1.434427793
AIFM3	0.234259508	5.22489122	4.108165488	6.46E-05	0.001982292	1.415372075
FURIN	0.65793216	8.44261844	4.107240911	6.49E-05	0.001985697	1.412025447
ZNF141	-0.526353505	6.162783761	-4.106111491	6.51E-05	0.001990701	1.407938175
ENTPD1	0.521120393	6.998315849	4.097824117	6.73E-05	0.002048962	1.377974308
SEC23IP	-0.486591361	7.342790282	-4.09773923	6.73E-05	0.002048962	1.377667638
CDC37L1	-0.510339414	6.780520189	-4.096711881	6.76E-05	0.002053317	1.373956575
G0S2	0.815768672	10.3477726	4.088961297	6.96E-05	0.002112185	1.345983292
FNIP1	0.401774226	6.558796443	4.088204992	6.98E-05	0.002114449	1.343255911
EMILIN2	0.33521113	5.991958768	4.087333629	7.01E-05	0.002117668	1.340114109
LIF	0.622860602	5.450537839	4.086099181	7.04E-05	0.002123891	1.33566408
SACS	-0.572381789	9.420941469	-4.084379263	7.09E-05	0.002130684	1.329465778
ZNF555	-0.328746255	4.859148697	-4.084321292	7.09E-05	0.002130684	1.329256898
DCLRE1A	-0.476806367	6.796752927	-4.082703373	7.14E-05	0.002139055	1.323428151
IL10	0.472931213	3.832467376	4.082358915	7.14E-05	0.002139055	1.32218744
ZNF302	-0.561608448	7.664932016	-4.08161465	7.17E-05	0.002141292	1.319506937
TP53BP2	0.51901016	8.098512897	4.071790964	7.44E-05	0.002220341	1.284163121
C2orf68	-0.487636508	7.107588876	-4.06851298	7.54E-05	0.002244583	1.272384695
CYP4F3	0.784928618	7.353154718	4.066416154	7.60E-05	0.002256663	1.264854376
DDN	0.205549998	5.665821115	4.066180262	7.61E-05	0.002256663	1.264007412
ZC3H13	-0.56148281	7.15831937	-4.062842249	7.71E-05	0.002281827	1.252026592
ST3GAL4	0.233382245	4.919404713	4.062068458	7.73E-05	0.002284497	1.249250423
PELI2	0.395436881	6.861818469	4.06142261	7.75E-05	0.002286046	1.246933604
IGFBP7	0.797315135	6.187648037	4.059886388	7.79E-05	0.002295492	1.241423975
NPL	0.572886487	6.896096523	4.059367538	7.81E-05	0.002295934	1.239563504
FLVCR2	0.396145807	5.463743714	4.055895966	7.92E-05	0.002322737	1.227120206
MS4A6A	0.864325545	7.882200673	4.054412413	7.96E-05	0.002329832	1.221805248
LIX1L	-0.381292985	7.77406528	-4.054171771	7.97E-05	0.002329832	1.220943276
TBC1D24	-0.39183119	6.204644771	-4.052632015	8.02E-05	0.002339511	1.215428875
AGAP1	-0.490606469	5.736666964	-4.050480878	8.08E-05	0.002354785	1.207727719
CBR1	-0.312939571	7.135516899	-4.047778494	8.17E-05	0.002375205	1.19805772
ZNF740	-0.310450315	5.882583899	-4.047139704	8.19E-05	0.002376806	1.195772685
GPR180	-0.58331246	5.980388805	-4.044155593	8.28E-05	0.002400022	1.185101943
DPH5	-0.331233777	9.614705879	-4.043459239	8.30E-05	0.002402184	1.182612792
AXL	0.423553371	4.679773602	4.041115571	8.38E-05	0.002419668	1.174237767
PI3	0.658080816	6.999900789	4.037602682	8.49E-05	0.002448278	1.161691864
PLOD1	0.37447702	6.31942989	4.036036856	8.55E-05	0.002458716	1.156102511
RBM38	0.54859332	9.53624527	4.035133583	8.58E-05	0.002462351	1.152878988
SOCS2	-0.555344834	6.160312549	-4.034733553	8.59E-05	0.002462351	1.151451584
MRPS10	-0.447910833	7.166720975	-4.033851641	8.62E-05	0.002466365	1.148305102
OSGIN2	0.378694199	5.233958023	4.032106455	8.68E-05	0.002475092	1.142080266
GPR162	0.266042284	5.82302822	4.032018564	8.68E-05	0.002475092	1.14176683
WDR76	-0.43875232	6.076782132	-4.031422398	8.70E-05	0.002476423	1.139640922
SOX4	0.31813691	6.044204572	4.026865896	8.85E-05	0.00251578	1.12340093
MAPKAPK2	0.315201765	6.803106005	4.026227012	8.87E-05	0.002517556	1.121125041
RNASEH2B	-0.525710207	7.127667049	-4.025471667	8.90E-05	0.002520468	1.118434657
POLH	-0.378260546	6.080855024	-4.023758842	8.96E-05	0.002522641	1.112335432
MRPS30	-0.59956004	7.63630281	-4.023425398	8.97E-05	0.002522641	1.111148309
NRIP1	-0.506503751	8.075225139	-4.023371709	8.97E-05	0.002522641	1.110957174
CYB5B	-0.447695298	6.836655959	-4.023089624	8.98E-05	0.002522641	1.109952972
SMURF2	-0.599816593	8.641328749	-4.022985918	8.99E-05	0.002522641	1.109583801
SAMD3	-0.572696411	7.701357864	-4.022427995	9.00E-05	0.002523687	1.107597841
CRABP2	0.299881889	6.311312064	4.01628228	9.22E-05	0.002579475	1.085736482
LRRC4	0.486255567	6.367901865	4.015068968	9.26E-05	0.002587048	1.081423703
HNMT	0.475636131	4.808160241	4.013641368	9.31E-05	0.002596781	1.076350567
LMO2	0.349449886	6.051634502	4.012633575	9.35E-05	0.002599898	1.072770139
TCF7	-0.470198172	9.075617455	-4.01243383	9.36E-05	0.002599898	1.072060584
NFATC3	-0.461903292	8.31434612	-4.009023934	9.48E-05	0.002629596	1.059951957
BASP1	0.470942056	8.562202844	4.007880861	9.52E-05	0.00263663	1.05589473
VSIG1	-0.636284014	6.352608226	-4.003736488	9.67E-05	0.002670125	1.041192502
TMEM60	-0.705746095	8.079244025	-4.003694424	9.68E-05	0.002670125	1.04104334
KLRB1	-0.751518665	11.80034622	-3.994207932	0.000100329	0.002764081	1.007436305
GGPS1	-0.415507581	7.729386158	-3.993722039	0.000100516	0.002764524	1.005716702
HEG1	-0.4139496	8.370286694	-3.992233697	0.000101089	0.002765917	1.000450422
ADIRF	0.4527108	5.605712136	3.992228755	0.000101091	0.002765917	1.000432939
CSF2RB	0.739340869	9.764655725	3.992085519	0.000101146	0.002765917	0.999926205
AGO3	-0.397379561	7.429719947	-3.991646582	0.000101316	0.002765917	0.99837344
IRS2	0.793122776	10.2051164	3.991381179	0.000101419	0.002765917	0.997434626
ZNF44	-0.346315024	6.414448467	-3.989951314	0.000101974	0.002767425	0.992377626
ACPP	0.573853228	4.916329487	3.989800746	0.000102033	0.002767425	0.991845198
ASTE1	-0.479500616	7.536568587	-3.989680323	0.00010208	0.002767425	0.991419376
CREM	0.604349504	7.119278431	3.989483944	0.000102156	0.002767425	0.990724997
EGR2	0.599846525	6.022198452	3.985549704	0.000103702	0.002804613	0.97681964
CCDC65	-0.704749634	7.294675464	-3.981817463	0.000105188	0.002840089	0.963638475
FIBIN	0.301630558	3.54213393	3.978214933	0.000106643	0.002869169	0.950924877
SORT1	0.434489764	5.339233431	3.978034128	0.000106716	0.002869169	0.950287048
APLP2	0.539626248	8.710981692	3.977838382	0.000106796	0.002869169	0.949596536
GADD45G	0.300595547	5.363492643	3.975901335	0.000107587	0.002885642	0.94276492
MINPP1	-0.779988465	5.773192787	-3.973846157	0.000108432	0.002898773	0.935519615
JUND	0.259805518	6.217665288	3.973508285	0.000108572	0.002898773	0.934328776
ARRDC4	0.801654822	6.529947062	3.973410137	0.000108612	0.002898773	0.933982866
YBX3	0.427601304	7.748364461	3.972771404	0.000108877	0.002901058	0.931731899
SFXN2	-0.434441249	6.975753254	-3.971490518	0.000109409	0.002910458	0.927218795
PPM1K	-0.667931618	8.195485268	-3.968660923	0.000110593	0.002937146	0.917253111
PDP2	-0.274860232	5.169818679	-3.967272385	0.000111179	0.002945834	0.912364853
ERMP1	-0.559537922	7.626340845	-3.96702515	0.000111283	0.002945834	0.911494621
KREMEN1	0.274176229	5.525463863	3.964577372	0.000112324	0.002967312	0.902881185
CYP2S1	0.245413749	5.491033539	3.964257508	0.000112461	0.002967312	0.901755941
GPX3	0.475211791	4.661516932	3.961637565	0.000113586	0.002992136	0.892542042
RILPL2	0.674283749	9.047637707	3.959777588	0.000114391	0.002999309	0.886003813
RPE	-0.508941066	6.97644226	-3.959681943	0.000114433	0.002999309	0.885667666
PCIF1	0.501375275	7.017856473	3.959388938	0.00011456	0.002999309	0.884637937
GATAD2B	-0.479355334	8.153177829	-3.9587959	0.000114818	0.002999309	0.882553966
MEST	-0.718258434	5.662471818	-3.958526618	0.000114936	0.002999309	0.881607775
WDR92	-0.493862763	7.236684765	-3.958454846	0.000114967	0.002999309	0.881355596
TMEM127	0.478315671	7.932177489	3.957915048	0.000115203	0.003000638	0.879459065
XIAP	-0.443187483	7.549626961	-3.956836798	0.000115675	0.003008117	0.87567136
THAP11	-0.488160746	8.111797573	-3.955987741	0.000116049	0.003012998	0.872689357
GLS	-0.466571467	7.19207798	-3.954077096	0.000116893	0.003030073	0.865980813
RAB31	0.628024873	8.940871091	3.949867928	0.000118774	0.003073919	0.851211095
BET1	-0.759813337	7.88482651	-3.948181346	0.000119536	0.003088707	0.845296559
GLCCI1	-0.587472426	7.125341848	-3.946401719	0.000120345	0.003103322	0.839057948
CLP1	0.332026046	6.811660301	3.9460963	0.000120484	0.003103322	0.83798751
ST3GAL5	-0.672974896	9.159039829	-3.944349626	0.000121284	0.003118971	0.831867023
ZKSCAN1	-0.462311137	7.458502988	-3.940998994	0.000122832	0.003153791	0.820132292
QKI	0.372899365	6.933435391	3.938787237	0.000123864	0.00317204	0.81239061
VPS36	-0.3304672	7.293744765	-3.938639232	0.000123934	0.00317204	0.811872682
STEAP4	0.777502504	6.831079009	3.937371252	0.00012453	0.003178251	0.807436173
SERTAD3	0.397073707	6.101701032	3.937289525	0.000124568	0.003178251	0.807150262
FUT11	-0.386132936	6.820248724	-3.935249106	0.000125533	0.003197841	0.800013638
DFFB	-0.611650131	8.182385952	-3.934220067	0.000126022	0.003205274	0.79641558
RUSC2	0.231247598	5.417926977	3.931561033	0.000127295	0.00323258	0.787121757
INTS7	-0.604873941	6.533844219	-3.929929486	0.000128082	0.003247483	0.781421716
NKG7	-0.808128286	9.9601719	-3.929227972	0.000128422	0.00325102	0.778971471
LIMS1	-0.486618983	6.14948309	-3.924663241	0.000130654	0.003302376	0.763036467
PDCD5	-0.355925233	7.242929681	-3.923913219	0.000131024	0.003306585	0.760419658
KDSR	-0.589244698	7.115689608	-3.919755094	0.000133096	0.003353635	0.745919431
GPR155	-0.48233528	8.002897881	-3.918079764	0.000133939	0.003369649	0.740080751
CISH	-0.755669494	8.281716395	-3.916114532	0.000134934	0.003389441	0.733234319
GMEB1	-0.428391242	7.490423418	-3.915076973	0.000135463	0.003396883	0.729620823
ARHGAP24	0.484315025	5.42638851	3.914711818	0.000135649	0.003396883	0.728349287
RBL1	-0.372362459	5.37155553	-3.913738049	0.000136148	0.003402282	0.724958915
NDUFB1	-0.377956763	8.226100599	-3.913229032	0.000136409	0.003402282	0.723186946
CRYZ	-0.555080132	8.934385572	-3.91306368	0.000136494	0.003402282	0.722611369
EMP2	0.334801049	4.436405589	3.912239866	0.000136918	0.003402479	0.719744035
COX11	-0.607049174	7.180503929	-3.912233557	0.000136921	0.003402479	0.719722078
C5orf22	-0.463462605	6.128705407	-3.910612809	0.000137759	0.003418068	0.714082408
POLR1B	-0.450951571	7.37071007	-3.91001123	0.000138071	0.003420585	0.711989597
PIGN	-0.33620731	6.792134661	-3.909014955	0.00013859	0.003428199	0.708524267
FAM49A	0.591073404	6.9909771	3.908110086	0.000139063	0.003434655	0.705377494
ZNF140	-0.523883514	8.311316055	-3.906191978	0.00014007	0.003454267	0.698709049
WDR89	-0.467035692	7.111518347	-3.905582486	0.000140391	0.00345694	0.696590661
PSMA5	-0.56401604	8.152403767	-3.904848257	0.000140779	0.003457073	0.694039088
PECAM1	0.56142748	7.49398935	3.90465915	0.000140879	0.003457073	0.693381969
COLQ	-0.699555021	7.146457805	-3.904364284	0.000141035	0.003457073	0.69235741
LRIG2	-0.39047445	6.405592061	-3.902969278	0.000141777	0.003470007	0.68751109
CDC42EP4	0.46304813	5.960876469	3.902022742	0.000142282	0.003477128	0.684223579
KLHL28	-0.558053993	8.367154963	-3.900482527	0.000143108	0.00349205	0.678875489
KDM4C	-0.513539857	7.3469354	-3.894855392	0.000146164	0.003561265	0.65935102
NFYB	-0.543622626	7.141500385	-3.894338588	0.000146448	0.003562829	0.657559015
IDI1	0.539292968	10.20687592	3.891818065	0.000147839	0.003586402	0.648821955
SIK1	0.396659065	6.915908736	3.891565862	0.000147979	0.003586402	0.647947982
VEGFA	0.485026738	6.149907002	3.891376039	0.000148084	0.003586402	0.647290206
TCEAL1	-0.412793701	6.074634053	-3.890986875	0.000148301	0.003586402	0.645941757
SPARCL1	0.753153869	4.869696505	3.889994216	0.000148854	0.00359442	0.642502703
FOS	0.899287708	9.290548586	3.885714494	0.000151261	0.003647115	0.627683851
LIN7A	0.589770079	4.786146738	3.881128289	0.000153881	0.003704792	0.61181856
UBE2T	-0.442818417	6.251632351	-3.880040775	0.000154509	0.003711254	0.608058714
NRG1	0.371110473	5.660099493	3.87979681	0.00015465	0.003711254	0.607215373
TP53RK	-0.575335157	7.071254305	-3.879274922	0.000154952	0.003711254	0.605411455
KLF4	0.648219966	6.99979016	3.878972023	0.000155128	0.003711254	0.604364568
NSG1	-0.495401705	7.154320509	-3.878687752	0.000155293	0.003711254	0.603382125
STX17	-0.52331311	6.572058187	-3.8778483	0.000155782	0.003717454	0.600481314
TLR3	-0.473711711	4.2498876	-3.874790665	0.000157573	0.003754688	0.589919682
RBM6	-0.525535819	8.703268417	-3.868815198	0.000161132	0.003833844	0.569298981
RCOR1	0.318196294	7.507842978	3.867831797	0.000161724	0.003837631	0.565907863
MPEG1	0.974173549	8.770087384	3.867766691	0.000161764	0.003837631	0.56568338
SCYL3	-0.473293529	7.226227529	-3.860790921	0.00016603	0.003933092	0.541648998
FARSA	-0.298831784	6.960631651	-3.860042069	0.000166494	0.003938341	0.539071008
NPRL2	-0.385643849	7.557807942	-3.857661395	0.000167978	0.003958757	0.530878038
RNF19B	0.70096309	8.146065207	3.857529157	0.000168061	0.003958757	0.53042307
BFAR	-0.511352361	7.789551128	-3.857321091	0.000168192	0.003958757	0.529707237
GIMAP2	-0.588636978	10.34322138	-3.857095385	0.000168333	0.003958757	0.528930752
RAD1	-0.354478733	7.267696342	-3.856148953	0.000168928	0.003966752	0.525675194
ZNF202	-0.544058383	6.481607675	-3.855703819	0.000169208	0.003966752	0.524144238
CSRNP2	-0.41356972	6.31360307	-3.855389569	0.000169406	0.003966752	0.523063521
TRNAU1AP	-0.399024029	7.183245454	-3.852598148	0.000171177	0.004002433	0.51346689
ZNF226	-0.340109846	5.108227193	-3.851727828	0.000171733	0.004008742	0.510475979
CETN3	-0.683140309	7.170619528	-3.851315293	0.000171996	0.004008742	0.509058471
FBP1	0.386731588	6.792927363	3.850954765	0.000172227	0.004008742	0.507819763
ZNF678	-0.44480921	5.410294344	-3.850631332	0.000172435	0.004008742	0.506708589
STX11	0.389506153	7.218927646	3.849812413	0.000172961	0.004015227	0.503895483
LIMK2	0.436230708	8.060707998	3.84817634	0.000174018	0.004030446	0.498276802
FASLG	-0.36225657	5.242667746	-3.848027877	0.000174114	0.004030446	0.497767038
TRAPPC2	-0.395167495	6.779276498	-3.846919372	0.000174833	0.004041335	0.49396139
DCLRE1C	-0.449247488	7.694760248	-3.846238185	0.000175277	0.004045824	0.491623227
TRAF3IP3	-0.551969029	9.205358194	-3.844230153	0.00017659	0.004070356	0.484732668
TCN1	0.544335503	4.726925896	3.843742975	0.00017691	0.004071951	0.48306136
IL23R	-0.561115005	5.026684447	-3.842486769	0.000177738	0.004085213	0.478752641
ACADSB	-0.429204785	6.779539934	-3.840310578	0.000179181	0.004111301	0.471291152
CHD6	-0.40869976	6.769740821	-3.840012233	0.00017938	0.004111301	0.470268489
CD1A	0.567146771	4.305228469	3.839404501	0.000179786	0.004111636	0.468185511
ABHD15	-0.496351509	6.486446718	-3.839189476	0.000179929	0.004111636	0.467448588
ZNF382	-0.593105176	5.777286528	-3.838851983	0.000180155	0.004111636	0.466292016
MCEE	-0.496319599	7.263134778	-3.837929002	0.000180773	0.004119958	0.46312943
NINJ1	0.541224346	7.864624243	3.836510377	0.000181728	0.004135907	0.458269743
TNFAIP2	0.561671344	7.135801352	3.833108748	0.000184037	0.004182583	0.446623015
MRPL18	-0.457548714	8.874260417	-3.832488753	0.000184461	0.004186351	0.444501148
TNFAIP8L2	-0.674180153	8.290546672	-3.831467785	0.00018516	0.004196366	0.441007607
NFE2	0.521359647	6.707214025	3.828945296	0.0001869	0.004228666	0.432379447
KLRF1	-0.904444741	7.80820357	-3.828647484	0.000187107	0.004228666	0.43136109
THEMIS	-0.637333408	8.372547593	-3.824082983	0.000190298	0.004294811	0.415761102
PFKFB3	0.807556558	10.54689445	3.821053956	0.000192444	0.004337217	0.405417304
LMTK2	0.411579447	5.669323249	3.818800745	0.000194056	0.004367469	0.397727201
DEXI	-0.369989654	7.605095975	-3.815104372	0.000196727	0.004419832	0.385119731
AQP1	0.432104155	5.29554468	3.814829435	0.000196927	0.004419832	0.384182385
ZBTB6	-0.622486698	4.922250479	-3.812112507	0.000198915	0.004458275	0.374922526
PRELP	0.371638914	4.492339294	3.811332804	0.000199489	0.00446497	0.372266136
CARD11	-0.285772069	7.035626443	-3.810273653	0.000200271	0.004476301	0.368658408
BTBD19	0.355850497	5.332747996	3.808304307	0.000201733	0.004502776	0.361952517
S100PBP	-0.446700941	7.886411851	-3.807420805	0.000202392	0.004511283	0.358945002
SCOC	-0.427999554	7.363576575	-3.805317708	0.000203969	0.004540204	0.351788189
ZNF578	-0.439429694	4.476205733	-3.796785534	0.000210489	0.004678903	0.322786709
SLC30A5	-0.628889354	7.848756881	-3.795996822	0.000211101	0.004681864	0.320108529
DHX8	0.470958197	7.459208525	3.795871217	0.000211199	0.004681864	0.319682061
LIPT1	-0.547488997	7.684168626	-3.793568277	0.000212998	0.004715302	0.311864944
PRSS35	-0.728971505	4.55949525	-3.792281342	0.00021401	0.004731243	0.307498262
PMAIP1	0.660180117	8.882240394	3.791908113	0.000214304	0.004731302	0.306232093
UCHL5	-0.329694848	6.209093748	-3.790628819	0.000215315	0.004742987	0.301892902
ODF2L	-0.419704285	6.56124828	-3.790499616	0.000215418	0.004742987	0.301454731
PIGL	-0.265913033	6.399421003	-3.789596762	0.000216134	0.004752323	0.298393185
CREB5	0.682748483	7.590613588	3.787851498	0.000217527	0.004776461	0.292476762
SLC6A6	0.412168294	6.108061648	3.784836488	0.000219952	0.004823185	0.282261213
EGR3	0.842562825	7.553825028	3.783483831	0.000221048	0.004838693	0.27768028
ZNF573	-0.389870267	6.003360912	-3.783228787	0.000221255	0.004838693	0.276816692
CCM2L	0.280561938	4.414785662	3.779151752	0.000224594	0.004905098	0.263018268
GJB6	0.649645367	4.889991831	3.778236485	0.00022535	0.004907306	0.259922301
PPAT	-0.389808325	8.212069328	-3.777717255	0.00022578	0.004907306	0.258166239
ASXL2	-0.31492402	6.728116363	-3.777636548	0.000225847	0.004907306	0.257893302
VEZF1	-0.471171025	8.824661532	-3.777385586	0.000226055	0.004907306	0.25704462
DAB1	-0.41458238	4.965361975	-3.777202381	0.000226207	0.004907306	0.256425105
CXCL3	0.756838914	5.840224112	3.773821485	0.000229031	0.004956514	0.244996897
ZNF467	0.383442135	6.655675058	3.773755688	0.000229086	0.004956514	0.244774571
IMPA2	0.470582255	6.911424387	3.772569614	0.000230085	0.004971495	0.240767426
ANKS4B	0.291149528	4.408979438	3.77129811	0.000231161	0.004988088	0.236472814
CDV3	0.399865245	8.899216795	3.768535894	0.000233513	0.005032159	0.227147316
TIMM17B	0.261027671	6.276625999	3.767696664	0.000234232	0.00503794	0.224315112
LTBR	0.219568206	5.763511784	3.767336401	0.000234542	0.00503794	0.22309947
SIRPD	0.410072487	5.76323655	3.766627188	0.000235152	0.00503794	0.220706642
ATG4C	-0.526126275	6.155380137	-3.766480526	0.000235278	0.00503794	0.220211865
ETV3	0.467937885	6.486360403	3.766416186	0.000235334	0.00503794	0.219994811
GEMIN5	-0.658100504	6.549007231	-3.764376878	0.000237098	0.005065556	0.213116737
TGM3	0.318529969	4.965038739	3.764204088	0.000237248	0.005065556	0.212534102
AGPAT5	-0.517612777	6.566559196	-3.762695071	0.000238562	0.005086925	0.207446744
ZNF606	-0.419027174	5.983205684	-3.761294533	0.000239788	0.005106358	0.202726609
LY9	-0.491150411	7.881424307	-3.760562147	0.000240432	0.005113351	0.200258877
SMIM14	-0.489577185	6.986653892	-3.759315438	0.000241531	0.005130003	0.196059082
ZNF207	-0.499862517	8.909805404	-3.757901672	0.000242783	0.005149859	0.191297914
TBXAS1	0.462111181	6.907152038	3.756111042	0.000244378	0.005176921	0.185269696
CD177	0.661443872	4.752211766	3.75419303	0.000246097	0.005206546	0.178815282
NLRC3	-0.750223633	9.576240108	-3.752323653	0.000247784	0.005235405	0.172527158
ST3GAL6	0.460876994	5.036783155	3.748450591	0.000251314	0.005303071	0.159507376
AMBN	0.326629259	4.600407093	3.748094793	0.00025164	0.005303071	0.158311875
NAA40	-0.282027123	7.098368765	-3.744990209	0.000254507	0.005356535	0.147884287
GRASP	0.392013758	7.091535951	3.742649513	0.000256689	0.005395461	0.140027154
DPEP3	0.239473438	6.087289403	3.737636523	0.000261422	0.005487836	0.123213495
FAM53C	0.488645366	8.213208456	3.736903075	0.000262122	0.005495408	0.12075506
KCMF1	-0.38109436	7.259333386	-3.736514737	0.000262493	0.005496085	0.119453559
PTP4A1	0.460356827	8.498467344	3.736002683	0.000262982	0.005499248	0.117737598
CDC42BPA	0.409340865	5.355182015	3.733466283	0.000265422	0.005543123	0.109240662
PRF1	-0.636419374	9.672832013	-3.732181041	0.000266667	0.005561954	0.104936931
DMRTA1	0.18885597	5.621457665	3.731599463	0.000267232	0.005566582	0.102989877
SMYD4	-0.510470319	7.201359448	-3.730618084	0.000268187	0.005579331	0.099704904
MIS18A	-0.416554998	7.039966166	-3.725778026	0.000272949	0.005665041	0.083514257
RBM8A	-0.431005159	8.278287231	-3.725721076	0.000273006	0.005665041	0.083323857
HSD3B7	0.336151231	5.287141194	3.725263498	0.00027346	0.005667223	0.081794116
PHF6	-0.320432017	6.77409654	-3.724835277	0.000273886	0.005668809	0.080362663
TSPAN5	-0.566835936	8.568035798	-3.720134069	0.000278603	0.005755944	0.06465649
NLRP12	0.496773044	7.042462482	3.719933932	0.000278805	0.005755944	0.063988222
ZNF793	-0.388130258	6.14450899	-3.71907042	0.000279681	0.005766678	0.06110525
GAA	0.232475792	7.095322948	3.716262728	0.000282545	0.005818338	0.051735167
CSNK1D	0.591399045	7.651482132	3.715346043	0.000283486	0.005830318	0.048677195
PWWP2A	-0.267825141	6.822134419	-3.713578276	0.000285309	0.005860387	0.042781869
VASP	0.350540478	7.664235866	3.713068148	0.000285837	0.005863813	0.041081077
PRPSAP1	-0.352667705	6.947930343	-3.709002937	0.000290079	0.005943327	0.027534394
METTL1	-0.368865054	6.21322209	-3.708121754	0.000291007	0.005944873	0.024599616
ATAD1	-0.50113253	7.76912341	-3.708086322	0.000291044	0.005944873	0.024481622
CNR1	0.225744928	3.995381085	3.707887357	0.000291254	0.005944873	0.023819056
PFKFB4	0.30444548	6.411407987	3.707003838	0.000292187	0.005956432	0.020877233
ZMYM6	-0.36390588	6.276179406	-3.706447918	0.000292776	0.005960946	0.019026506
DNAL4	-0.466989816	6.441680877	-3.705921149	0.000293335	0.005964841	0.017273039
PZP	-0.409288265	6.113578028	-3.703852651	0.000295539	0.006002147	0.010389584
USP2	0.334042536	4.374680916	3.702183639	0.000297329	0.00602388	0.004837855
MANSC1	0.726069471	7.802999223	3.702162802	0.000297352	0.00602388	0.004768558
NNMT	0.38620833	5.189427571	3.700967425	0.00029864	0.006032123	0.000793603
BMPR1A	-0.419294227	6.104465329	-3.700773224	0.00029885	0.006032123	0.000147933
FAM114A2	-0.391710966	7.150064379	-3.700751303	0.000298874	0.006032123	7.51E-05
NUDCD1	-0.408026489	5.684976614	-3.699273763	0.000300475	0.006056906	-0.004836456
GDPGP1	-0.458815619	3.932224934	-3.698498304	0.000301319	0.006059516	-0.007413513
EVL	-0.396595836	9.323691495	-3.698468229	0.000301351	0.006059516	-0.007513455
HDDC3	-0.413097479	7.54712105	-3.697315954	0.000302609	0.006077276	-0.011341917
LRRC69	-0.548583439	6.732254598	-3.696853024	0.000303116	0.006079928	-0.012879736
CRLS1	-0.457357279	7.0948217	-3.694542605	0.000305657	0.0061206	-0.020552374
SLC26A8	0.687787548	5.184270262	3.694324296	0.000305898	0.0061206	-0.021277147
ZNF248	-0.301625695	6.618825138	-3.693199419	0.000307143	0.006137948	-0.025011106
HORMAD1	0.367662291	3.556307698	3.692834926	0.000307548	0.006138473	-0.026220813
MEFV	0.396630755	8.638543063	3.691871839	0.000308619	0.006152289	-0.029416707
GK3P	0.498196592	6.014074816	3.68932782	0.000311466	0.006201425	-0.037855399
OSTC	-0.610949612	9.53816377	-3.687790235	0.000313199	0.00622357	-0.042953328
TSC22D3	0.257618965	7.060698695	3.687660525	0.000313345	0.00622357	-0.043383308
LONRF1	0.369824816	7.106667771	3.686222873	0.000314974	0.006248277	-0.048148163
MFSD6	-0.504549968	7.828739461	-3.685562724	0.000315725	0.006255522	-0.050335599
ABHD2	0.372354805	7.143506415	3.682214102	0.000319559	0.006323768	-0.061426389
RBM43	-0.366044814	6.464431619	-3.680591108	0.000321433	0.006353107	-0.066798796
MARCKS	0.730562926	9.037442334	3.677227481	0.000325351	0.006421924	-0.077926729
KIF1B	0.420873609	7.407492547	3.676923607	0.000325707	0.006421924	-0.078931624
TMEM263	-0.607983271	8.473137329	-3.675773165	0.000327058	0.006440745	-0.082735438
CD226	-0.51891231	7.79419619	-3.674202797	0.000328912	0.006469392	-0.08792609
ZDHHC13	-0.387397712	7.744074117	-3.672907052	0.000330448	0.006491749	-0.092207618
B3GALT4	-0.269580822	5.973220419	-3.669266768	0.000334802	0.006564387	-0.10422946
MT2A	0.528640086	9.988184216	3.669139732	0.000334955	0.006564387	-0.10464881
ELN	0.283723147	6.101269909	3.668508654	0.000335715	0.006571356	-0.10673184
SLC16A10	-0.517723143	5.79816	-3.667512081	0.00033692	0.006586985	-0.110020667
ZHX2	-0.540860135	8.367247896	-3.667049688	0.00033748	0.006589997	-0.111546372
ATP11A	0.216857827	5.618904083	3.666389814	0.000338281	0.006597698	-0.113723406
GEMIN2	-0.459008896	7.39689541	-3.664935086	0.000340053	0.006624299	-0.118521642
FBLN5	-0.595516303	6.511589802	-3.664452377	0.000340643	0.006627835	-0.120113447
CRTAC1	0.289435281	4.733965998	3.663399158	0.000341934	0.006643283	-0.123585982
CPQ	0.352739061	7.445551139	3.663136843	0.000342256	0.006643283	-0.124450722
REM2	0.688397829	7.553702428	3.656266565	0.000350796	0.006800919	-0.147080684
LAMB1	0.356420106	4.531548782	3.654613325	0.000352881	0.006825232	-0.152520982
CCR2	-0.652021006	7.447449814	-3.65438822	0.000353166	0.006825232	-0.153261575
KCNQ1	0.204182534	6.689651245	3.65427273	0.000353312	0.006825232	-0.153641519
GATC	-0.405892482	6.936642263	-3.653382135	0.000354441	0.006838906	-0.15657111
GK	0.454557442	7.002365177	3.652976252	0.000354957	0.006840725	-0.157906053
ZNF232	-0.628597487	6.509673383	-3.652067487	0.000356115	0.00685489	-0.160894521
NFKB2	0.423913654	6.208020779	3.649781287	0.000359042	0.006903054	-0.168409924
MTR	-0.408160116	8.555990769	-3.64741361	0.000362098	0.006953569	-0.176189018
ODF3L1	0.276037901	4.080070315	3.645923166	0.000364034	0.006977237	-0.181083765
DENND1A	0.433484865	6.615386531	3.645803255	0.000364191	0.006977237	-0.181477488
MRPS17	-0.472491686	7.024428436	-3.644101191	0.000366415	0.007011566	-0.187065011
BTN3A2	-0.552067554	9.16722543	-3.641696714	0.000369578	0.007057367	-0.194954691
ALOX5	0.389517899	6.176656917	3.641621324	0.000369678	0.007057367	-0.195201996
BCDIN3D	-0.500836978	6.238601575	-3.639618537	0.000372333	0.007099709	-0.201770189
KY	0.218800134	5.370870305	3.636783676	0.000376123	0.007163551	-0.211062025
PLAC8	-0.577545734	11.20420349	-3.634199114	0.000379609	0.007221481	-0.21952817
TTC33	-0.42825897	6.430437334	-3.631938279	0.000382684	0.007267472	-0.226929764
HPCAL4	-0.316301917	5.506516544	-3.631763717	0.000382923	0.007267472	-0.227501092
IL6	0.383667314	5.329780299	3.629681952	0.000385777	0.007313081	-0.234312753
ZCCHC3	0.332482932	6.029194512	3.627435564	0.000388879	0.007363283	-0.241659403
CDKN2D	0.268815766	6.804050716	3.625858877	0.00039107	0.007396143	-0.246813566
C15orf40	-0.422165107	6.01692871	-3.624009324	0.000393655	0.007436372	-0.25285733
SGPP1	-0.51580592	7.345963775	-3.623169666	0.000394834	0.007445781	-0.255600218
KCTD12	0.756049336	8.769784954	3.62300132	0.000395071	0.007445781	-0.256150086
SCD5	-0.282212997	5.527688594	-3.619030092	0.000400696	0.007535349	-0.269115063
ITGB3BP	-0.527831559	8.981949554	-3.618990416	0.000400752	0.007535349	-0.269244535
ZKSCAN7	-0.37470897	5.97261937	-3.617913108	0.000402291	0.007550381	-0.272759563
ATG2A	0.44824751	7.415437895	3.617779686	0.000402482	0.007550381	-0.273194829
S100A16	0.300166603	6.164063141	3.616101153	0.000404892	0.007586823	-0.278669609
GPATCH1	-0.411430746	7.538420039	-3.615534021	0.00040571	0.00759337	-0.280518909
MAGOHB	-0.303741677	5.827693531	-3.613238454	0.000409034	0.007640865	-0.288001799
ELP2	-0.293792984	7.382542274	-3.613131928	0.000409189	0.007640865	-0.288348947
POLR3K	-0.366076857	5.440241854	-3.612412092	0.000410237	0.007644569	-0.290694527
TMC6	-0.411628475	8.297671496	-3.612265094	0.000410452	0.007644569	-0.291173472
PGM2L1	-0.301378585	6.801860411	-3.612008367	0.000410826	0.007644569	-0.29200989
ZC3H14	-0.402667407	7.032706695	-3.611703188	0.000411272	0.007644569	-0.293004103
G6PD	0.375654373	6.659432417	3.608463771	0.000416031	0.007716089	-0.30355312
NCF1	0.450912181	8.80735869	3.6084372	0.000416071	0.007716089	-0.303639615
DRAM1	0.481219454	6.802626346	3.60669163	0.000418657	0.007755191	-0.309320659
SBNO2	0.186675302	6.178125791	3.606291876	0.000419251	0.007757347	-0.310621351
C19orf12	-0.315135613	7.120561438	-3.603721609	0.000423093	0.007819502	-0.318981431
GABPB2	-0.580183619	9.294858116	-3.602255083	0.000425299	0.007851339	-0.323749224
CSTF3	-0.348115128	8.044127367	-3.600015144	0.00042869	0.007900275	-0.331028302
SEMA4A	0.339064785	6.440056354	3.599861524	0.000428924	0.007900275	-0.331527379
GPCPD1	0.516537231	8.807578701	3.597913016	0.000431896	0.007945998	-0.337856078
THAP6	-0.495220468	5.765622647	-3.596063883	0.000434734	0.00798441	-0.343859345
CFH	-0.592691816	5.680057192	-3.595685946	0.000435316	0.00798441	-0.345086012
SPON1	-0.552029562	5.682821668	-3.595593035	0.00043546	0.00798441	-0.345387555
SPATA5	-0.550780344	4.941438928	-3.594317393	0.000437431	0.008011506	-0.349527
POP5	-0.623972682	8.713328787	-3.59347817	0.000438733	0.008024516	-0.352249593
EFNA4	-0.328780614	6.060194037	-3.593222131	0.00043913	0.008024516	-0.353080128
TMEM169	-0.548992553	6.176854463	-3.591987738	0.000441053	0.008049185	-0.357083516
GAS6	0.172103497	6.426295133	3.59171924	0.000441473	0.008049185	-0.357954159
CPXM2	0.286081856	5.338099264	3.590485008	0.000443405	0.008058987	-0.361955618
GALNT12	-0.398811123	6.105555525	-3.590456388	0.00044345	0.008058987	-0.362048392
ASPH	0.323827336	5.091217699	3.590424193	0.0004435	0.008058987	-0.362152752
GBGT1	0.296564759	5.489164143	3.587809006	0.000447621	0.008124776	-0.370627416
COX18	-0.315503161	7.369858668	-3.587435336	0.000448213	0.008126428	-0.371837891
EHD3	-0.344700772	6.300078089	-3.584370355	0.000453095	0.008205774	-0.381762651
BCOR	-0.390772894	6.342093461	-3.581198045	0.000458201	0.008277989	-0.392027441
SMPDL3A	0.4274351	4.726258002	3.581105244	0.000458351	0.008277989	-0.392327605
TIMP2	0.700276447	8.847378198	3.580943413	0.000458613	0.008277989	-0.392851034
MITD1	-0.570909238	8.991086301	-3.579958658	0.00046021	0.00829759	-0.396035703
NOTCH1	0.188634195	7.116054224	3.579505001	0.000460948	0.008301664	-0.397502568
METTL14	-0.397806445	6.600489563	-3.578622809	0.000462385	0.008309435	-0.400354621
NUB1	-0.456894455	7.93021209	-3.578159545	0.000463142	0.008309435	-0.401852078
ZSCAN30	-0.295390695	5.948400662	-3.578008013	0.00046339	0.008309435	-0.402341857
TNS3	0.382907679	5.642616807	3.577984826	0.000463428	0.008309435	-0.4024168
PRRG4	0.429233871	5.387086195	3.576316939	0.000466163	0.008349252	-0.407806511
MARCO	0.245441855	5.871189368	3.575829981	0.000466964	0.008350531	-0.409379698
SCAMP1	-0.302206705	6.816253135	-3.575648389	0.000467263	0.008350531	-0.409966312
HMOX1	0.575637323	6.556569952	3.575212631	0.000467982	0.008354174	-0.411373877
ARL5B	0.48800549	6.833736016	3.573551794	0.000470731	0.008394009	-0.416737309
GATAD2A	-0.224968626	7.311408257	-3.573107211	0.000471469	0.008397947	-0.418172668
ARL13B	-0.572880914	5.383774486	-3.571526023	0.000474104	0.008435622	-0.423276399
SMARCD3	0.247903469	5.928206703	3.571143391	0.000474744	0.008437753	-0.424511167
TNFRSF10B	0.316398002	5.506483826	3.570716784	0.000475458	0.008441201	-0.425887713
DOCK4	0.540335157	5.179249864	3.569399422	0.00047767	0.008471201	-0.430137606
RBM28	-0.521224487	6.720289793	-3.569076745	0.000478213	0.008471577	-0.431178379
LTB	-0.357484076	8.639131824	-3.568628901	0.000478968	0.008475697	-0.432622742
OLR1	0.589094679	3.784793327	3.566653457	0.000482311	0.008525565	-0.438992014
RBM33	0.378535052	6.764818446	3.565385272	0.000484469	0.008554392	-0.443079355
PDCD10	-0.369520183	10.45812717	-3.562753023	0.000488978	0.008608906	-0.451559149
DUSP7	-0.307922288	6.856361392	-3.562480568	0.000489446	0.008608906	-0.452436563
PLXNB2	0.244481834	5.497939183	3.562062908	0.000490166	0.008608906	-0.453781483
OR2J3	0.500839062	4.04672949	3.561793053	0.000490632	0.008608906	-0.45465038
AAK1	-0.307707507	6.381583645	-3.561683801	0.00049082	0.008608906	-0.455002139
KLHL6	-0.456115956	7.186120488	-3.561649414	0.000490879	0.008608906	-0.455112856
TBCCD1	-0.376650728	7.25986063	-3.561422958	0.000491271	0.008608906	-0.455841947
MR1	-0.26656963	6.581862545	-3.559890142	0.000493926	0.008645458	-0.460775927
LPCAT4	-0.280714124	6.150663239	-3.559604432	0.000494422	0.008645458	-0.461695401
MRPS28	-0.464005148	7.631402761	-3.559116756	0.00049527	0.00865097	-0.4632647
MT1HL1	0.340097377	8.767034267	3.558305499	0.000496685	0.008666345	-0.465874849
PLRG1	-0.431021948	7.696106435	-3.557747621	0.000497659	0.008674026	-0.467669484
CHI3L1	1.008315482	6.176487555	3.554078952	0.000504115	0.00877711	-0.479465286
PADI4	0.380070071	5.451668828	3.549162108	0.00051289	0.00892032	-0.495258215
OSER1	0.405248323	8.299075898	3.547102576	0.000516608	0.008975368	-0.501867955
HOXB2	-0.590485439	7.523506637	-3.542469295	0.000525065	0.009112552	-0.51672589
SPATA2	0.345355816	7.00741982	3.541813393	0.000526273	0.00912366	-0.518827899
FAM122A	-0.41749886	5.772517381	-3.541511488	0.00052683	0.00912366	-0.519795322
GBP1	-0.558736542	8.379948978	-3.540586034	0.00052854	0.00914352	-0.522760411
TMEM186	-0.471603119	6.755917823	-3.538297655	0.000532792	0.009207252	-0.530089399
MIS12	-0.543234981	8.713596725	-3.530889351	0.000546777	0.00943888	-0.55378849
NDUFA8	-0.574472566	7.710688743	-3.529493854	0.00054945	0.009474939	-0.558247968
NRBF2	0.393845343	8.240893946	3.529135507	0.000550138	0.009476738	-0.559392866
PTGS1	0.61941529	6.930815358	3.526395851	0.000555427	0.009555575	-0.568142676
ZNF284	-0.496479396	7.860858054	-3.526156047	0.000555892	0.009555575	-0.56890828
ASAP1	0.424088055	7.609397288	3.524101071	0.000559894	0.00961418	-0.575467234
COQ10A	-0.540704115	7.862535707	-3.521582822	0.000564835	0.009670654	-0.583500422
C7orf61	0.265008078	6.897986379	3.521202695	0.000565584	0.009670654	-0.584712599
CKAP4	0.42467755	7.67414663	3.521126604	0.000565734	0.009670654	-0.584955232
CD28	-0.377942025	6.357611918	-3.520968095	0.000566047	0.009670654	-0.585460656
ICAM2	-0.536222263	9.407408614	-3.520909653	0.000566163	0.009670654	-0.585647
TBX21	-0.568242831	7.822449496	-3.519244494	0.00056946	0.00971674	-0.590955308
NCF4	0.550415438	9.084271221	3.518459252	0.000571021	0.009733141	-0.59345782
GCLM	-0.403237215	6.959335179	-3.517197192	0.000573538	0.009744186	-0.597478924
CASP8AP2	-0.403832706	5.557124815	-3.517117515	0.000573697	0.009744186	-0.597732748
RNF14	-0.475831157	6.831726247	-3.516951375	0.000574029	0.009744186	-0.598261993
RPS6KA2	0.212752267	6.082989096	3.516930785	0.00057407	0.009744186	-0.59832758
ZNF268	-0.325969604	5.95043722	-3.514867952	0.000578211	0.009804211	-0.604897013
SLC38A9	-0.46608267	7.570356286	-3.514069543	0.000579821	0.009811834	-0.6074388
ZBTB40	-0.329046169	7.295307405	-3.514045397	0.00057987	0.009811834	-0.607515665
PAIP2B	-0.405753462	6.678338448	-3.513085666	0.000581811	0.009829454	-0.610570366
CSF1R	0.59801386	5.983468577	3.512931835	0.000582123	0.009829454	-0.611059925
TDP1	-0.452616229	6.392123465	-3.512363721	0.000583275	0.009832653	-0.612867762
ZNF782	-0.44650571	5.024310966	-3.512241222	0.000583524	0.009832653	-0.613257541
DYRK2	-0.477623755	8.144007021	-3.511784661	0.000584452	0.009838077	-0.614710174
THEMIS2	0.553623809	8.879585584	3.509965828	0.000588164	0.00989029	-0.620495533
BGN	0.355678169	5.478754444	3.507930196	0.000592343	0.009950267	-0.626967477
DNAJC19	-0.316543757	7.702546894	-3.507591426	0.000593042	0.009951695	-0.62804423
DDX17	-0.49394322	9.149521152	-3.50604028	0.000596249	0.009986227	-0.63297329
IFI27	0.502669384	6.86063797	3.506001113	0.00059633	0.009986227	-0.63309773
TIA1	-0.463119889	8.510873452	-3.504415019	0.000599627	0.010031085	-0.638135887
TRMT1L	-0.548492407	7.356073086	-3.504055037	0.000600378	0.0100333	-0.639279082
ADA	-0.496293891	7.462600125	-3.502779429	0.000603045	0.010057777	-0.643329239
SAT1	0.662270725	11.66189622	3.502761662	0.000603082	0.010057777	-0.643385642
ZNF146	-0.4545413	8.300048694	-3.502297452	0.000604056	0.010063668	-0.644859231
ERF	0.205733134	6.202385242	3.501978517	0.000604725	0.010064491	-0.645871558
KIF2A	-0.516631061	8.506500707	-3.501589399	0.000605543	0.010067778	-0.647106551
TDRKH	-0.450478247	4.913972171	-3.501150896	0.000606466	0.010072803	-0.648498142
DYRK4	-0.441944949	7.678773027	-3.497823785	0.000613513	0.010179416	-0.659051932
FGD4	0.62665217	5.454580612	3.497441845	0.000614326	0.010182507	-0.660262925
ADAM12	-0.475563455	6.076682481	-3.497123418	0.000615006	0.010183364	-0.661272453
TRAF3IP1	-0.305089517	6.534345756	-3.496377776	0.000616599	0.010199338	-0.663636104
LOXL3	0.281055243	5.814510086	3.494730812	0.000620132	0.010240571	-0.668855385
COX7A1	0.259594323	4.635228168	3.494401884	0.00062084	0.010240571	-0.669897519
TNFAIP8	-0.546748645	10.14559467	-3.494334537	0.000620985	0.010240571	-0.670110883
S1PR3	0.421017516	5.085532851	3.492903044	0.000624075	0.010281083	-0.674645198
SMIM8	-0.380369255	6.231752667	-3.491914162	0.000626218	0.010298619	-0.677776602
PRMT6	-0.482139785	4.5424007	-3.491826386	0.000626409	0.010298619	-0.67805452
WLS	0.637180469	5.526766094	3.491324067	0.0006275	0.010306124	-0.679644847
ZNF439	-0.501003753	6.924306598	-3.490961542	0.000628289	0.010308647	-0.680792468
AMPD2	0.552036547	9.22874654	3.490183691	0.000629985	0.010322238	-0.683254523
ECHDC2	-0.371408874	7.975263271	-3.489998386	0.00063039	0.010322238	-0.68384098
FUNDC1	-0.564285228	7.582144899	-3.488565768	0.000633527	0.010363142	-0.688374077
CD300C	0.322128908	5.790755334	3.488250827	0.000634218	0.010364006	-0.689370402
RRP36	-0.353185106	6.89337897	-3.486198515	0.000638742	0.010427427	-0.695861086
CCDC9	0.215848586	6.531674755	3.483169864	0.000645473	0.010519311	-0.705433628
TTC9	-0.401499803	6.316977493	-3.483083015	0.000645667	0.010519311	-0.705708023
TRIM56	-0.460037744	8.527866016	-3.482363726	0.000647276	0.010534945	-0.707980368
CYP2E1	-0.563333053	5.397874616	-3.481688469	0.000648789	0.010545066	-0.710113243
ZSCAN32	-0.311437593	6.840524287	-3.481239643	0.000649797	0.010545066	-0.711530715
BAZ2A	0.225885056	6.341821528	3.480963765	0.000650418	0.010545066	-0.712401911
SNAPC2	0.179803358	6.190252859	3.48086822	0.000650632	0.010545066	-0.71270362
ZADH2	-0.422898522	6.887812279	-3.480639827	0.000651147	0.010545066	-0.7134248
IL4R	0.424688668	8.918159922	3.480102542	0.000652358	0.010554143	-0.715121192
ELOVL6	-0.395268698	5.904469924	-3.478860017	0.000655166	0.010589023	-0.719043409
SYAP1	0.578084182	9.086216001	3.477825873	0.000657512	0.010616368	-0.722306934
ARID5A	0.4195174	6.968433178	3.476662344	0.000660161	0.010648546	-0.725977783
TUBB6	0.657100649	5.543986289	3.476296175	0.000660997	0.010651439	-0.727132802
CD247	-0.525337016	9.584966303	-3.475870976	0.000661969	0.010656515	-0.728473893
PYHIN1	-0.486262163	7.87055436	-3.47487739	0.000664245	0.010682556	-0.731607152
RAMP2	0.370459278	5.132955847	3.473028551	0.000668499	0.01073577	-0.737435405
SCML4	-0.603057907	7.821071643	-3.472865074	0.000668877	0.01073577	-0.737950623
GSDMB	-0.40540943	6.025609207	-3.470506781	0.000674344	0.010812822	-0.745380746
SLC35A1	-0.53230092	9.053955919	-3.470155926	0.000675161	0.010815234	-0.746485797
VPS41	-0.580763616	7.365954409	-3.469168957	0.000677464	0.010841424	-0.749593837
BTNL3	0.331253306	5.981841151	3.462667474	0.00069282	0.011076243	-0.77004869
FPGT	-0.472838269	6.781163663	-3.462039126	0.000694321	0.011083114	-0.772023855
LGALS9	0.330865652	7.512615373	3.461801365	0.00069489	0.011083114	-0.772771161
C14orf119	-0.606410835	8.938233242	-3.461381122	0.000695897	0.011083114	-0.774091917
ZMAT3	-0.396292798	8.205723398	-3.460974139	0.000696873	0.011083114	-0.775370868
LNX1	-0.347421746	5.841888746	-3.460928123	0.000696983	0.011083114	-0.775515467
FHL1	-0.29952919	6.227421368	-3.460496771	0.000698019	0.011083114	-0.776870844
PNMA1	-0.551659184	9.240301459	-3.460492011	0.000698031	0.011083114	-0.776885799
ZNF599	-0.222243859	5.171843306	-3.458439288	0.000702981	0.011150807	-0.783333802
SNAPC5	-0.490974043	7.75051441	-3.455854293	0.000709262	0.011239451	-0.791449143
DYNC2LI1	-0.31577654	5.255849836	-3.455371216	0.000710442	0.011247161	-0.792965143
NLRC4	0.330283392	5.376061631	3.454279483	0.000713115	0.011278469	-0.796390569
GPD1L	-0.57523881	8.818954873	-3.452899454	0.000716506	0.011321081	-0.800719238
ZNF436	-0.453322253	5.623467712	-3.452173393	0.000718297	0.011338333	-0.802996046
ARRB2	0.485609963	8.62711109	3.451627093	0.000719647	0.011348605	-0.804708884
CASKIN1	0.143927922	5.80566387	3.451097764	0.000720958	0.011358231	-0.806368289
TRIM5	-0.405732077	6.230964002	-3.448352549	0.00072779	0.011454744	-0.814970856
ITGAM	0.676921489	9.262797993	3.446960995	0.000731276	0.011479676	-0.819329282
MNDA	0.749195806	9.881808391	3.44682511	0.000731617	0.011479676	-0.819754801
GSE1	-0.481816411	7.434866031	-3.446819592	0.000731631	0.011479676	-0.819772082
CXCR6	-0.450357197	6.975844929	-3.446591825	0.000732203	0.011479676	-0.820485292
SLC5A9	0.202194924	4.593662612	3.44483017	0.000736645	0.011538159	-0.826000241
NMUR1	0.194438515	6.333200076	3.443361843	0.000740366	0.01158526	-0.830595074
PLD2	0.196866399	7.033697643	3.442027348	0.000743763	0.011627207	-0.834769656
RBMS2	0.194738744	5.187460747	3.441051609	0.000746256	0.011654954	-0.837821103
ZSCAN29	-0.411469676	7.658612441	-3.439144504	0.000751152	0.011720132	-0.843783094
MSANTD3	-0.37301325	7.894173189	-3.438474385	0.000752879	0.0117358	-0.845877351
LRRK2	0.847934237	9.253060965	3.436272644	0.000758581	0.011805601	-0.852755778
PDCD6IP	-0.429595179	9.023142873	-3.43618364	0.000758812	0.011805601	-0.853033757
PDE4D	0.463619682	6.924983036	3.43522565	0.000761306	0.011830028	-0.856025359
LRIF1	-0.451889099	7.083732303	-3.435020933	0.00076184	0.011830028	-0.856664557
DCAF7	-0.384272942	7.550885954	-3.433790724	0.000765056	0.011868613	-0.860505005
CLIC5	-0.266078292	5.274245762	-3.432836274	0.00076756	0.011896087	-0.863483783
CD96	-0.517689477	7.539497845	-3.429638815	0.000776005	0.012005245	-0.8734577
SHKBP1	0.456503705	8.016299016	3.429609475	0.000776083	0.012005245	-0.873549183
LY6G6C	0.270846566	5.861000059	3.427050393	0.000782905	0.012095471	-0.881526014
ZNF697	0.387306044	4.76150874	3.426863169	0.000783407	0.012095471	-0.882109407
ZNF721	-0.33066909	9.554112793	-3.425457773	0.000787179	0.012142167	-0.886487754
CCDC127	-0.347260047	6.236463856	-3.424010667	0.000791082	0.012190774	-0.890994439
GPR174	-0.613753854	5.452664476	-3.423545602	0.00079234	0.012198576	-0.892442436
NNT	-0.267197924	6.973710368	-3.421658357	0.000797464	0.01226583	-0.89831671
PHAX	-0.480686795	7.52190683	-3.420111286	0.000801688	0.01231912	-0.903130087
ANKRD17	-0.355533588	8.455966555	-3.418996918	0.000804743	0.012354371	-0.906596048
TSTD2	0.464045243	4.238684088	3.41759356	0.000808607	0.012390382	-0.910959468
UBR4	0.217082315	5.614641535	3.417590122	0.000808616	0.012390382	-0.910970156
VCPKMT	0.380393739	7.589436845	3.415587299	0.00081416	0.012461351	-0.917194817
LILRB4	0.275043381	4.758373023	3.415362754	0.000814784	0.012461351	-0.917892496
RBFA	-0.175852231	5.833325394	-3.414935352	0.000815972	0.012467777	-0.919220358
FAM50B	-0.328515394	6.81792074	-3.413968634	0.000818666	0.012497175	-0.922223256
CHM	-0.534460466	5.928415841	-3.413314589	0.000820494	0.012513301	-0.924254493
NFKBIE	0.359659505	7.440251562	3.411781995	0.000824791	0.012556468	-0.929012888
DPP4	-0.457297259	8.383899524	-3.411753256	0.000824872	0.012556468	-0.929102102
WDR3	-0.223114722	6.246049148	-3.411148165	0.000826574	0.012566032	-0.93098027
CCDC107	-0.398841561	8.920633967	-3.410757221	0.000827676	0.012566032	-0.93219359
PLIN3	0.30157706	7.139230158	3.410705043	0.000827823	0.012566032	-0.932355517
ZNF419	-0.451531465	7.227204054	-3.410219814	0.000829193	0.012575059	-0.933861266
TLR5	0.410719857	6.788908232	3.407534848	0.00083681	0.012678727	-0.94218988
PLK2	0.418880167	4.615971322	3.407020532	0.000838277	0.0126891	-0.943784616
SEPHS1	-0.379580431	7.840086775	-3.405859294	0.000841597	0.012727484	-0.947384506
PEX3	-0.382421813	6.80936128	-3.404218348	0.000846309	0.01277609	-0.95246972
ITGA6	-0.446777917	8.618860604	-3.4041919	0.000846385	0.01277609	-0.952551664
MSANTD2	-0.525029779	6.783335523	-3.401771973	0.000853381	0.012859201	-0.960047029
KRCC1	-0.572066959	8.091547806	-3.401739133	0.000853476	0.012859201	-0.960148714
C9orf85	-0.421167694	5.788503757	-3.400103991	0.000858234	0.012918893	-0.965210696
GZMK	-0.736828921	10.33954928	-3.399397599	0.000860297	0.012937947	-0.967396863
CLEC2D	-0.551987902	8.233351135	-3.395228999	0.000872567	0.013110324	-0.980290059
TRIB2	-0.48977359	9.087595067	-3.393631853	0.000877312	0.013169413	-0.985226331
AQR	-0.451761816	7.502683357	-3.393184554	0.000878645	0.013177234	-0.986608434
TNFAIP3	0.735173522	10.23500909	3.392696408	0.000880102	0.013179305	-0.988116573
KIAA1324L	-0.301257602	5.798014177	-3.392510201	0.000880658	0.013179305	-0.988691812
MCL1	0.635875411	9.234957935	3.392322423	0.000881219	0.013179305	-0.98927188
THYN1	-0.53009768	8.405344684	-3.391931179	0.00088239	0.013184662	-0.990480387
BAHD1	-0.237756497	7.283696103	-3.38842451	0.000892948	0.01333015	-1.001306757
PKP4	-0.300791093	6.007397448	-3.388047867	0.000894089	0.013334916	-1.00246902
ANKRD27	-0.500403496	8.619368722	-3.38736577	0.000896159	0.013345584	-1.004573587
HDAC5	0.16123288	6.720708355	3.387270245	0.00089645	0.013345584	-1.004868295
DMXL2	0.683742029	7.368988185	3.386954001	0.000897411	0.013347652	-1.005843898
ARAP3	0.233808096	6.278641689	3.385270894	0.000902545	0.013411712	-1.01103492
GABBR1	-0.432984009	7.346406028	-3.383932883	0.000906645	0.01346032	-1.015160023
MT1G	0.179801911	6.586643494	3.38195873	0.000912727	0.013536108	-1.021243806
FASTKD1	-0.513894232	8.859035364	-3.38173513	0.000913418	0.013536108	-1.021932687
ZNF701	-0.241607806	6.529859596	-3.379917658	0.000919055	0.013600685	-1.027530611
PROK2	0.598191856	8.683388062	3.379790039	0.000919452	0.013600685	-1.027923589
GTF2H1	-0.434454673	7.522866922	-3.378299939	0.0009241	0.013656986	-1.032511115
CDC34	0.161886907	7.149985441	3.377409015	0.000926889	0.013682403	-1.035253145
APOL1	-0.350255534	7.572261188	-3.377212323	0.000927506	0.013682403	-1.035858427
IFRD1	0.520438835	8.910667738	3.376641169	0.0009293	0.013696409	-1.037615877
ACKR3	-0.262750284	5.850439747	-3.375306179	0.000933504	0.013736264	-1.041722663
ZNF718	-0.295275359	5.114623302	-3.374874483	0.000934868	0.013736264	-1.043050377
PGS1	0.239199117	6.728553734	3.374680586	0.000935481	0.013736264	-1.043646677
AATK	0.240841415	7.164574266	3.374627735	0.000935648	0.013736264	-1.043809205
ZBTB4	-0.510014309	9.448783492	-3.374328042	0.000936596	0.013736264	-1.044730789
KCNH7	0.345969494	4.261915676	3.373647283	0.000938754	0.013736264	-1.04682393
AGK	-0.522953816	7.768596794	-3.373625178	0.000938824	0.013736264	-1.046891889
CXCL6	0.341970084	3.618821447	3.37361461	0.000938858	0.013736264	-1.04692438
APOL3	-0.488678051	8.590158187	-3.37337365	0.000939622	0.013736264	-1.047665172
ARL8A	0.263315013	7.847658193	3.372739577	0.000941638	0.013753339	-1.049614302
ZBTB37	-0.403059863	6.268850696	-3.372281518	0.000943097	0.013758217	-1.051022172
IMPDH1	0.26138195	7.413230192	3.372102335	0.000943668	0.013758217	-1.051572857
NSUN6	-0.431940244	8.822523204	-3.371710428	0.000944918	0.013764079	-1.052777221
GPR27	0.302330131	6.639909914	3.37093763	0.000947388	0.013787681	-1.055151745
LTBP2	0.473782985	6.142716189	3.370342541	0.000949294	0.013803043	-1.056979915
SPSB2	-0.326858369	6.40480461	-3.369747429	0.000951204	0.01381843	-1.058807878
DDX60	-0.588969444	8.705322249	-3.369432576	0.000952216	0.013820756	-1.059774877
NCR3	-0.573377013	8.225370596	-3.36869931	0.000954576	0.013842634	-1.062026637
NTNG2	0.434725336	7.778061039	3.367759232	0.00095761	0.013867588	-1.064912873
EXOSC3	-0.283911794	6.726444571	-3.367636814	0.000958006	0.013867588	-1.065288672
NMRK1	-0.356705699	6.834130367	-3.366799343	0.000960718	0.013894445	-1.06785922
ARMCX5	-0.368332402	6.077341338	-3.364420018	0.000968461	0.01399396	-1.075159361
MT1X	0.376628559	8.853337285	3.362609853	0.000974391	0.014058774	-1.080710263
SHPRH	-0.437241047	7.679265784	-3.36252214	0.000974679	0.014058774	-1.080979171
ATP6V0B	0.529513591	9.4580025	3.361677882	0.000977457	0.014067972	-1.083567168
MNAT1	-0.323504237	6.838528247	-3.361676208	0.000977463	0.014067972	-1.083572297
CBX5	-0.303731502	7.23713622	-3.361538179	0.000977918	0.014067972	-1.083995359
PTPRE	0.649010942	6.729714192	3.361106163	0.000979343	0.014075994	-1.085319403
PGAM2	0.167819039	5.291178516	3.360543301	0.000981202	0.014090241	-1.087044242
DCP1B	-0.464524569	7.643865761	-3.357692634	0.000990671	0.014213639	-1.095776039
CRYBA2	0.23676786	4.207958096	3.355469941	0.000998114	0.014307767	-1.102579885
GNB4	0.40876643	6.311194014	3.353367204	0.001005202	0.014396664	-1.10901297
ZNF83	-0.476784504	8.286912579	-3.352340399	0.001008681	0.014433746	-1.112153105
QRICH2	0.169471483	5.450391804	3.351146673	0.001012739	0.014479049	-1.115802669
ACAA2	-0.42370896	7.213954854	-3.349535375	0.001018241	0.014532886	-1.120727102
FAM111A	-0.329728984	7.922495827	-3.349519376	0.001018296	0.014532886	-1.120775986
ZFP30	-0.454388281	6.243229135	-3.348332761	0.001022366	0.01457815	-1.124401187
CREBL2	-0.537368966	8.977993561	-3.346070453	0.001030168	0.014676498	-1.131309652
NYNRIN	0.270025108	5.039891963	3.344745934	0.001034761	0.014729008	-1.135352502
ZNF189	-0.631978597	7.388136939	-3.344075287	0.001037094	0.014749279	-1.137399004
ABCA5	-0.424332747	7.363500174	-3.342811075	0.001041506	0.014799047	-1.14125583
CCDC15	-0.33838198	5.657032454	-3.342392777	0.001042969	0.014806876	-1.142531686
LIN52	-0.361623343	6.331270474	-3.341843341	0.001044894	0.014821241	-1.144207318
USF2	0.254789868	9.465048073	3.339986724	0.001051424	0.014900842	-1.149867748
EEA1	-0.499351757	6.924916092	-3.338862436	0.001055397	0.014932182	-1.153294145
BNIP3	-0.364062826	7.669708178	-3.338840132	0.001055476	0.014932182	-1.15336211
ZNF22	-0.336480429	8.327533078	-3.337952381	0.001058623	0.014950305	-1.156066916
ECE1	0.128258878	7.102093479	3.337716844	0.00105946	0.014950305	-1.15678445
ZNF765	-0.471250098	7.083060024	-3.337686159	0.001059569	0.014950305	-1.156877922
TRMT11	-0.427512595	7.940302197	-3.337440372	0.001060443	0.014950305	-1.157626627
ARHGEF9	-0.454735283	6.351756591	-3.334918227	0.001069446	0.01506415	-1.165306723
PTPN9	-0.32653868	5.870302977	-3.334545491	0.001070783	0.015069897	-1.166441307
TASP1	-0.312947432	6.346179574	-3.333871256	0.001073204	0.015090892	-1.16849335
TDRD9	0.675452187	6.277920369	3.333003186	0.00107633	0.015121738	-1.171134809
EXOSC2	-0.337487866	6.453360044	-3.332410044	0.001078471	0.015134318	-1.172939346
NCAPG2	-0.582684695	8.018563717	-3.332238381	0.001079091	0.015134318	-1.173461548
S1PR1	-0.549473608	8.787490223	-3.3317802	0.001080748	0.015134995	-1.174855238
RSBN1L	-0.323342815	7.718634203	-3.331709316	0.001081004	0.015134995	-1.175070838
NOL3	0.17903907	5.894707938	3.330769285	0.001084412	0.015169621	-1.177929641
C12orf75	-0.479270702	8.514214924	-3.330071025	0.00108695	0.015192028	-1.180052727
RHOJ	0.262648256	4.026576028	3.328926656	0.001091122	0.015217454	-1.18353139
SLC25A45	-0.534079083	7.803679266	-3.328744556	0.001091787	0.015217454	-1.184084846
EPHB4	0.194796931	6.990856289	3.328553622	0.001092485	0.015217454	-1.184665122
DLGAP3	0.194593921	6.118190128	3.328543808	0.001092521	0.015217454	-1.184694947
FYCO1	-0.208577679	6.961435982	-3.327756548	0.001095403	0.015244509	-1.187087232
KIF5C	-0.374446872	7.421057399	-3.325613664	0.001103283	0.015332132	-1.193596451
IL1A	0.375349501	5.757734492	3.325530812	0.001103588	0.015332132	-1.19384805
ZNF738	-0.324979987	6.505242288	-3.324141091	0.001108729	0.015376913	-1.198067438
RIT1	0.551207756	8.611980159	3.323826281	0.001109896	0.015376913	-1.199023035
PI4K2A	0.337146075	6.895943245	3.323566748	0.001110859	0.015376913	-1.199810781
EMP1	0.312757524	4.165999269	3.323305931	0.001111828	0.015376913	-1.200602371
CCSER1	0.352074366	4.685371109	3.323253361	0.001112024	0.015376913	-1.200761916
SLC35C1	-0.178813976	6.696928496	-3.322910333	0.001113299	0.015376913	-1.201802924
DTD2	-0.328918323	6.34228846	-3.322756049	0.001113874	0.015376913	-1.202271107
NUDT7	-0.277918914	5.785226627	-3.322616672	0.001114393	0.015376913	-1.20269404
ZNF17	-0.349584108	4.521222952	-3.321769193	0.001117553	0.015402675	-1.205265342
EFHD2	0.306086371	8.165867412	3.321607236	0.001118158	0.015402675	-1.205756664
GCLC	-0.516138594	7.532149201	-3.320944895	0.001120635	0.015423705	-1.20776577
DZANK1	-0.242540278	5.881265385	-3.320094482	0.001123823	0.015448249	-1.210344851
DIDO1	-0.443658054	7.000629852	-3.3199615	0.001124323	0.015448249	-1.2107481
METTL3	-0.50891678	8.932815843	-3.319516907	0.001125993	0.015458117	-1.212096163
CPEB4	0.331318955	7.384478188	3.319145456	0.001127391	0.015464222	-1.21322233
UBASH3A	-0.502854731	7.627331171	-3.318429724	0.001130089	0.015469569	-1.215391983
CEBPA	0.376908308	6.452494858	3.318354838	0.001130371	0.015469569	-1.215618966
DYNLL1	-0.633797789	10.30204813	-3.318283442	0.001130641	0.015469569	-1.215835369
TRAF4	0.226188734	5.565882235	3.317277938	0.001134443	0.015506192	-1.218882634
RPA2	-0.40396743	8.524321	-3.31707041	0.001135229	0.015506192	-1.219511465
BACH2	-0.463306536	7.387444142	-3.316771352	0.001136362	0.015508624	-1.220417583
SERPINI1	-0.591083582	6.506565824	-3.316456649	0.001137557	0.015511876	-1.221371026
FEZ1	-0.282733457	5.380927134	-3.315758373	0.001140211	0.015535011	-1.223486291
INMT	0.314471878	5.177668743	3.31254922	0.001152482	0.015689035	-1.23320272
EDRF1	0.324999556	6.590791868	3.311881922	0.001155049	0.015701369	-1.235222096
ADRM1	0.328152791	8.200292577	3.311810748	0.001155324	0.015701369	-1.235437463
NR3C2	-0.592798693	7.666465341	-3.310256212	0.001161326	0.015769738	-1.240140343
CD1D	0.70030331	6.990659225	3.308797316	0.001166986	0.015823523	-1.244552156
MRPL19	-0.367722217	6.226276842	-3.308647869	0.001167567	0.015823523	-1.245003999
LRRC37A2	-0.308565042	7.683322893	-3.308481984	0.001168212	0.015823523	-1.245505523
MRPL42	-0.41540863	8.19117047	-3.307797942	0.001170877	0.015825755	-1.247573368
DPY30	-0.650649729	8.769141393	-3.307788177	0.001170915	0.015825755	-1.247602885
HGF	0.407244759	3.974299392	3.307688865	0.001171303	0.015825755	-1.247903073
SEC22A	-0.337228269	5.731382726	-3.307069786	0.001173721	0.015842632	-1.249774166
MGST1	0.563615007	5.144215173	3.306869291	0.001174505	0.015842632	-1.250380073
NTN4	-0.5115919	5.424222974	-3.306610129	0.001175519	0.015843142	-1.251163227
ACTR6	-0.266178846	6.456920166	-3.305757523	0.001178861	0.015875	-1.253739325
DIS3L	-0.437094908	7.75440354	-3.305190411	0.001181089	0.015891814	-1.255452501
HIVEP2	-0.528407156	8.326783339	-3.303942509	0.001186005	0.015944743	-1.259221365
EFCAB7	-0.572515617	6.444079396	-3.303316455	0.001188479	0.015964771	-1.261111685
POSTN	0.339727501	3.436192895	3.299064208	0.001205408	0.016178783	-1.273942819
ACTL6A	-0.536783533	7.284928081	-3.297539019	0.001211534	0.016247575	-1.278541589
PDZD4	-0.420876187	7.763880787	-3.297050128	0.001213504	0.016260556	-1.280015313
VPS72	-0.510618157	7.590329798	-3.295503431	0.001219756	0.016330848	-1.284676459
SYTL2	-0.512622567	7.780405691	-3.292937967	0.001230193	0.016457	-1.292403606
RBM47	0.3909984	6.259483976	3.292606819	0.001231546	0.016461532	-1.293400642
TMEM181	-0.411858882	8.816527771	-3.291641646	0.001235498	0.016498631	-1.296306131
PCYOX1	-0.408833991	6.909917896	-3.291432718	0.001236355	0.016498631	-1.296934976
ERGIC2	-0.530110861	7.846298154	-3.290596736	0.00123979	0.016530711	-1.299450825
SKA2	-0.415227984	8.139591938	-3.290352158	0.001240797	0.016530711	-1.300186767
ORC2	-0.493007224	8.276635663	-3.28983003	0.001242948	0.016543414	-1.301757706
RHOF	-0.236607797	6.400152121	-3.289626127	0.001243789	0.016543414	-1.302371134
TSEN34	0.338709357	8.026987967	3.288752893	0.001247397	0.016577817	-1.304997831
ZEB2	0.546888891	6.601709925	3.287608852	0.001252139	0.016627218	-1.308438204
ZW10	-0.534509594	7.013267443	-3.287150799	0.001254042	0.016638876	-1.309815378
CXCR4	0.573240209	10.09647869	3.286569237	0.001256463	0.016657369	-1.311563651
GSPT2	-0.535123023	6.888666678	-3.286223627	0.001257903	0.016662852	-1.312602483
NT5E	-0.360144991	5.439492102	-3.284788213	0.001263902	0.016727353	-1.316916039
GOLGA8N	-0.484757183	10.02805293	-3.284565789	0.001264834	0.016727353	-1.317584301
KLHL2	0.463996968	10.320014	3.27853141	0.001290364	0.017051085	-1.33569928
MSX2	-0.299787465	4.151544231	-3.27684	0.001297605	0.017132824	-1.340771657
ZNF566	-0.593487774	4.712864658	-3.273494079	0.001312042	0.017309356	-1.350799072
KDM5A	-0.40972641	7.949969934	-3.272764863	0.001315208	0.017337031	-1.35298329
LRRK1	0.315567635	5.97333096	3.272481521	0.00131644	0.017339188	-1.353831867
VSIG4	0.369340588	4.814704442	3.2711714	0.001322152	0.017400289	-1.357754709
ZBTB41	-0.43181688	8.130972827	-3.268683287	0.001333062	0.017529657	-1.365201022
ISCA2	-0.44270826	7.756967161	-3.268406462	0.001334281	0.01753148	-1.366029186
CTSZ	0.292420435	7.3670812	3.267528236	0.001338155	0.01755652	-1.368656137
DAXX	-0.362126908	7.523779626	-3.267484013	0.001338351	0.01755652	-1.368788401
SETX	-0.442997226	7.801621526	-3.265910361	0.00134532	0.017633688	-1.373493923
STXBP2	0.201740262	7.06555101	3.265397634	0.001347598	0.017635312	-1.37502665
KIT	-0.491799492	5.843742774	-3.265393261	0.001347617	0.017635312	-1.375039721
TRIM61	-0.216330182	6.118849683	-3.262939252	0.00135857	0.01776432	-1.382372753
AOC2	0.425220371	4.948064448	3.260797848	0.001368196	0.017860192	-1.388767757
TSEN15	-0.230639016	7.063330647	-3.260332948	0.001370294	0.017860192	-1.390155635
MAP3K11	0.235166873	5.635796479	3.26033275	0.001370295	0.017860192	-1.390156226
JAM2	0.330808005	4.832696936	3.260330474	0.001370305	0.017860192	-1.390163021
TRIM4	-0.382200692	7.783312041	-3.257673195	0.001382355	0.018002786	-1.398092564
FTH1	0.624805445	11.10223184	3.25626052	0.001388801	0.018072231	-1.402305825
MCOLN1	0.347222826	6.867674806	3.255469314	0.001392423	0.018104851	-1.404664878
PDE6D	-0.318283472	7.053687911	-3.253288965	0.001402452	0.018206238	-1.411163218
TSPAN31	-0.391123001	7.741652857	-3.253286096	0.001402465	0.018206238	-1.411171766
TAF1B	-0.358470098	6.629022091	-3.252401808	0.001406551	0.01824469	-1.413806229
NIPAL3	-0.46284663	7.900336339	-3.251202824	0.001412109	0.018302157	-1.417377242
CIRBP	-0.539267808	9.410945666	-3.250428385	0.001415711	0.018334186	-1.419683197
MRPL17	-0.334815559	7.560897384	-3.250117611	0.001417158	0.018338295	-1.420608418
APCDD1	0.329123921	4.781217198	3.249433883	0.001420347	0.018351033	-1.422643706
POC5	-0.450751349	7.70286015	-3.249127043	0.001421781	0.018351033	-1.423556974
USP37	-0.395294335	7.145958241	-3.249093226	0.001421939	0.018351033	-1.423657619
SAG	0.260780108	5.273346781	3.248937729	0.001422666	0.018351033	-1.424120401
RPL7L1	-0.364694622	9.96118522	-3.248520296	0.001424619	0.018361635	-1.425362649
CYBRD1	0.433944972	5.549385938	3.246667355	0.001433321	0.018459122	-1.430875185
ANKH	-0.239667275	6.274972518	-3.245261979	0.001439953	0.018517816	-1.435054382
PVRIG	-0.597530851	7.533265633	-3.245128014	0.001440587	0.018517816	-1.435452676
COL18A1	0.234511158	6.569699379	3.244976977	0.001441302	0.018517816	-1.43590171
TSHZ1	-0.441912988	7.694678917	-3.244682999	0.001442694	0.018521039	-1.436775653
GRPEL2	-0.391217415	6.924472065	-3.244033358	0.001445775	0.01854592	-1.438706673
TKT	0.527452232	9.216978128	3.240232158	0.001463926	0.018763918	-1.449998801
VNN3	0.5227451	5.380304588	3.239684549	0.001466558	0.018768705	-1.451624621
OBSL1	0.235015537	4.310612169	3.239609586	0.001466918	0.018768705	-1.451847164
ERCC4	-0.273714713	5.512932828	-3.239432883	0.001467769	0.018768705	-1.452371723
SIGLEC1	0.391955646	5.501206657	3.238897263	0.00147035	0.018786902	-1.453961611
MON2	-0.396644772	6.519194695	-3.238626685	0.001471655	0.018788787	-1.454764684
PLEKHA1	-0.369690899	8.578542716	-3.237787849	0.001475709	0.018813878	-1.457253971
AGAP2	-0.197740422	6.391736321	-3.237740229	0.001475939	0.018813878	-1.45739527
VWA8	-0.378115872	7.150645839	-3.235220978	0.001488178	0.018954995	-1.464867807
RASIP1	0.222203918	4.678290404	3.234610179	0.001491159	0.018978074	-1.466678783
RERE	0.190338262	5.447150701	3.232415459	0.001501918	0.019100024	-1.473183515
P2RX1	0.476992353	6.409848034	3.231911534	0.001504399	0.019116588	-1.474676513
METTL6	-0.319992617	5.454772681	-3.230230489	0.001512701	0.019207046	-1.479655539
TET1	-0.418148125	4.636491613	-3.229410744	0.001516765	0.01924359	-1.482082699
OMD	0.461084857	3.842495413	3.2285038	0.001521273	0.019285707	-1.484767414
NR1H2	0.277665772	5.289626619	3.227896473	0.001524299	0.019298187	-1.486564844
KBTBD3	-0.451388309	6.564303955	-3.227828869	0.001524636	0.019298187	-1.486764907
PCDHGA3	0.158717252	4.821683156	3.227499942	0.001526278	0.019303906	-1.487738252
CENPQ	-0.481894675	5.152200101	-3.227067888	0.001528436	0.019316152	-1.489016633
HSPB6	0.189948391	3.949468359	3.226526614	0.001531145	0.019327832	-1.490617969
FAM169A	-0.394199187	6.801505492	-3.226407176	0.001531743	0.019327832	-1.490971288
FAM107A	0.241796287	5.078040282	3.225704862	0.001535265	0.019355	-1.493048641
SLC8A1	0.313865229	4.446843785	3.225502412	0.001536282	0.019355	-1.493647388
NARF	0.305240176	7.878970606	3.224499315	0.001541328	0.019389324	-1.496613571
CENPJ	-0.38374267	6.341288273	-3.224485867	0.001541396	0.019389324	-1.496653333
SDR42E1	-0.274605423	5.466112133	-3.223780039	0.001544956	0.019419056	-1.498739993
RFESD	-0.361429718	4.788195573	-3.222296546	0.001552464	0.019498323	-1.503124399
FITM2	-0.174481943	5.509671572	-3.222006167	0.001553938	0.019501736	-1.503982396
TRAF5	-0.397610229	6.689354511	-3.220276515	0.001562742	0.019597073	-1.509091697
RIN2	0.464276507	5.997108308	3.220037189	0.001563964	0.019597251	-1.509798462
POGK	-0.467386248	7.491536319	-3.215460488	0.001587502	0.019876842	-1.523305399
CYB561	-0.281040594	7.841813408	-3.214908938	0.00159036	0.019897283	-1.524932026
WDR1	0.456134703	7.685225637	3.214060588	0.001594767	0.019922946	-1.5274335
UFSP2	-0.447985059	7.908464834	-3.214030387	0.001594924	0.019922946	-1.527522539
TWF1	0.307873006	5.03956526	3.213617605	0.001597072	0.019922946	-1.528739466
GPER1	0.16556816	5.315876581	3.213569515	0.001597323	0.019922946	-1.52888123
TBC1D30	0.361881138	4.119190113	3.213080898	0.001599869	0.019938537	-1.530321531
VAPB	-0.460783127	7.537132068	-3.212508164	0.00160286	0.019938537	-1.532009538
SH3YL1	-0.285202602	7.217919322	-3.212363014	0.001603618	0.019938537	-1.532437294
SLC12A6	0.45547929	7.336494173	3.212244712	0.001604237	0.019938537	-1.532785919
SLC33A1	-0.33356787	7.516778979	-3.21215303	0.001604716	0.019938537	-1.533056086
TADA2A	-0.244010841	5.958000969	-3.210698632	0.001612341	0.020017945	-1.537341017
SATB2	0.4358519	4.361508081	3.207549511	0.001628966	0.020208887	-1.546613132
FBXO8	-0.43980613	6.991038169	-3.206664076	0.001633668	0.020251748	-1.549218735
LSMEM1	0.281972585	6.077929913	3.206174482	0.001636274	0.020268568	-1.550659213
FARSB	-0.51533183	6.553251765	-3.204675104	0.001644279	0.020339946	-1.55506947
FAM222A	0.262229707	5.226115697	3.204582812	0.001644773	0.020339946	-1.555340881
CXCR5	0.184441952	6.242756398	3.204391486	0.001645797	0.020339946	-1.5559035
VPS37A	-0.41603471	6.737565921	-3.202706449	0.001654844	0.020415123	-1.560857328
RUFY2	-0.334593791	4.866502521	-3.202602072	0.001655406	0.020415123	-1.56116411
CYP4F2	0.328472505	4.815147083	3.202555929	0.001655654	0.020415123	-1.561299731
ZC3H10	-0.290202692	6.165223358	-3.201844188	0.001659491	0.020430892	-1.563391407
BCAT1	0.369655692	5.842939203	3.201792002	0.001659773	0.020430892	-1.563544756
BBS2	-0.540850152	8.81991046	-3.201618348	0.00166071	0.020430892	-1.564055023
ZNF616	-0.379453132	4.900787434	-3.200737585	0.001665473	0.020473964	-1.566642701
AMMECR1	-0.381541938	7.223465899	-3.200168408	0.001668558	0.020488226	-1.568314611
GFOD2	-0.222492467	6.804412341	-3.200057659	0.001669159	0.020488226	-1.568639897
ZSCAN26	-0.537578646	6.492000183	-3.197239029	0.001684517	0.020661119	-1.576915315
NUDT9	-0.380721493	8.20292084	-3.196148524	0.001690495	0.020718772	-1.580115301
DFFA	-0.277823876	6.615352641	-3.194034202	0.00170214	0.020845753	-1.586316872
F5	0.474193645	7.693311535	3.193570927	0.001704701	0.020861379	-1.587675239
UBXN8	-0.438620201	6.691144382	-3.19186607	0.001714159	0.020946818	-1.592672559
TMC8	-0.247153239	7.212235888	-3.191847	0.001714265	0.020946818	-1.592728443
OSBPL3	-0.395518872	8.489192694	-3.190991663	0.001719028	0.020989218	-1.595234738
SOD2	0.625897374	11.20735931	3.188754565	0.001731545	0.021126151	-1.601787079
ACKR1	0.294999449	5.557041391	3.186046794	0.001746808	0.021272075	-1.609712628
MRPL35	-0.405154235	6.983716734	-3.185952132	0.001747344	0.021272075	-1.609989595
LPAR1	0.370973705	4.756190451	3.185935573	0.001747438	0.021272075	-1.610038043
SLC30A1	0.558261115	6.235003452	3.185364677	0.001750673	0.021295481	-1.611708236
RPA1	-0.431250366	8.078815121	-3.183612606	0.001760636	0.021400632	-1.616832397
LMLN	-0.263471672	5.983714874	-3.182411723	0.001767495	0.021467924	-1.620343114
CLEC10A	0.224828669	6.351093112	3.181550226	0.001772431	0.021511775	-1.622860943
GOSR1	-0.279983053	7.12610527	-3.178474917	0.001790156	0.021710657	-1.631844049
RLF	0.434820081	8.772259626	3.177798269	0.001794078	0.021730034	-1.633819547
SENP3	-0.197513385	6.879289023	-3.177737235	0.001794432	0.021730034	-1.633997719
C11orf80	-0.285545923	5.922980491	-3.176125361	0.001803808	0.021826708	-1.638702088
ZFP90	-0.45921613	7.737819444	-3.175903009	0.001805105	0.021826708	-1.639350872
PADI2	0.222475396	4.996621742	3.174779607	0.001811671	0.021885149	-1.642628165
C11orf21	-0.311298797	7.321740604	-3.174310085	0.001814422	0.021885149	-1.643997599
RAB22A	-0.396946909	8.63337349	-3.174185846	0.001815151	0.021885149	-1.644359932
TNNT1	0.297474061	5.283495718	3.174154746	0.001815333	0.021885149	-1.644450629
TTC13	-0.506935738	8.801856086	-3.173655675	0.001818263	0.021904193	-1.645905991
NFE2L3	-0.405302166	5.756175237	-3.17263519	0.001824267	0.021960219	-1.648881248
SDHC	-0.315233639	7.781835191	-3.171304712	0.001832122	0.022038432	-1.652759041
SAE1	-0.235172128	6.614996005	-3.170041521	0.001839609	0.022097318	-1.656439407
RABEPK	-0.292161515	6.747595852	-3.169842016	0.001840794	0.022097318	-1.657020555
USO1	-0.384539009	8.612522078	-3.169771154	0.001841216	0.022097318	-1.657226967
ZNF680	-0.40794096	7.912606987	-3.16956107	0.001842464	0.022097318	-1.657838887
VPS33A	-0.404540817	8.053726997	-3.168171751	0.001850744	0.022180223	-1.661884716
HECTD1	-0.228271697	7.055082132	-3.167461849	0.001854988	0.022214552	-1.663951419
BICD1	-0.284153244	5.606628397	-3.167234909	0.001856346	0.022214552	-1.664612014
KLHL9	-0.411387206	6.748231118	-3.16679169	0.001859002	0.022229942	-1.665902049
RAP2B	-0.466676231	7.517856891	-3.165918977	0.001864242	0.022276187	-1.66844171
MSL3	-0.435363594	7.808048819	-3.165301014	0.001867961	0.022304199	-1.670239661
SLC6A16	-0.361769663	6.640779227	-3.16488702	0.001870456	0.02231757	-1.671443995
GATA3	-0.478730151	8.665124443	-3.16374209	0.001877373	0.0223688	-1.674773954
MAPK14	0.409860593	8.162811928	3.163681811	0.001877738	0.0223688	-1.674949241
BRCC3	-0.32497138	7.523513423	-3.163492243	0.001878885	0.0223688	-1.675500478
IKBKB	-0.370551718	6.894382434	-3.162779279	0.001883208	0.022403821	-1.677573414
CD48	-0.307169609	9.290333892	-3.162074161	0.001887492	0.022420128	-1.679623133
SLAIN1	-0.531558629	7.652364022	-3.161984694	0.001888036	0.022420128	-1.679883181
TALDO1	0.465436443	11.04398214	3.161871661	0.001888723	0.022420128	-1.680211713
LST1	0.453112469	9.764316235	3.161014493	0.001893946	0.022465692	-1.682702753
EHD2	0.282615189	5.745622362	3.160219671	0.001898801	0.022506828	-1.68501208
STT3A	-0.407817146	7.8000757	-3.159858316	0.001901012	0.022516588	-1.686061817
PLB1	0.221734125	4.881461531	3.158944672	0.001906613	0.022566458	-1.688715485
LBX1	0.179063886	5.072412841	3.158398338	0.00190997	0.022589709	-1.690301986
ATG9A	0.286128999	7.589023426	3.157884128	0.001913134	0.022610653	-1.691794979
FAM71E2	0.146210558	5.024411868	3.15656883	0.00192125	0.022687791	-1.695612946
ENC1	0.416434359	5.515862987	3.156373616	0.001922457	0.022687791	-1.696179484
SH2D1A	-0.271919291	8.222754138	-3.156074635	0.001924308	0.022693124	-1.697047104
OBP2A	0.131302135	5.811354298	3.154572435	0.001933629	0.022781814	-1.701405298
DOK3	0.393431748	7.271729399	3.154410617	0.001934636	0.022781814	-1.701874658
SAMD9L	-0.565992208	8.476896595	-3.154162838	0.001936178	0.022783443	-1.702593311
GLIS2	0.230091922	5.07580918	3.15368427	0.001939161	0.022802	-1.703981196
ZSCAN18	-0.291890024	6.289006448	-3.152911262	0.001943987	0.022842194	-1.706222591
OAS1	-0.462409155	7.013089451	-3.152378791	0.001947317	0.022864775	-1.707766253
SNTG1	0.365430631	3.042000983	3.151317032	0.001953975	0.022926354	-1.710843667
PCMT1	-0.476101353	9.83574871	-3.150306938	0.001960328	0.022984276	-1.71377049
NFATC2IP	-0.333073534	8.2404056	-3.148655361	0.001970757	0.023089868	-1.718554292
LPIN2	-0.518758697	8.960678461	-3.147910221	0.001975479	0.023128493	-1.720711875
PALB2	-0.337881213	7.203182457	-3.147627202	0.001977275	0.023132833	-1.721531249
MRPS25	-0.349472121	7.237436704	-3.146987812	0.001981338	0.023152649	-1.723382126
TTC16	-0.448022311	6.259344776	-3.146911775	0.001981822	0.023152649	-1.723602212
DDX31	-0.347649724	5.576638659	-3.146527635	0.001984268	0.023164543	-1.724714023
TET2	0.40314408	7.287466371	3.145313842	0.001992014	0.02321863	-1.7282263
SACM1L	-0.577262504	10.67487265	-3.145181192	0.001992862	0.02321863	-1.728610067
HECTD4	-0.189384852	5.829612367	-3.145129409	0.001993194	0.02321863	-1.728759878
ABCD2	-0.576732948	4.560821025	-3.14401726	0.002000319	0.023277944	-1.731976827
SIRPB2	0.526272275	6.591502304	3.143841027	0.002001451	0.023277944	-1.732486498
CYB561D1	-0.418578311	8.576344044	-3.14366385	0.002002589	0.023277944	-1.732998874
ZNF691	-0.408256022	5.948499687	-3.143394904	0.002004317	0.02328136	-1.733776588
CBLB	-0.513886596	8.152785186	-3.142678315	0.00200893	0.023313212	-1.735848473
BBS10	-0.475379704	7.215952313	-3.142512357	0.00201	0.023313212	-1.736328248
RGS2	0.690581745	11.47637886	3.142299886	0.00201137	0.023313212	-1.73694246
MORC2	-0.353876228	6.351338105	-3.141585216	0.002015985	0.023350026	-1.739008166
LRP1	0.21123879	5.401760978	3.140986875	0.002019856	0.02337818	-1.740737313
MEF2C	-0.52060381	8.493446945	-3.140715949	0.002021612	0.023381818	-1.74152017
SPINK2	-0.375138672	5.657096514	-3.139448616	0.002029841	0.023460278	-1.745181409
BMP2	0.412711473	4.720043422	3.138389205	0.002036744	0.023523307	-1.748240983
RHOG	0.467932584	8.391875725	3.137439807	0.002042949	0.023551159	-1.75098207
DACH1	0.366653069	4.511767543	3.137393633	0.002043251	0.023551159	-1.751115365
FAM98B	-0.383016549	6.482524472	-3.137354114	0.00204351	0.023551159	-1.751229445
SMCHD1	0.431259915	9.801301797	3.134411782	0.002062855	0.023757242	-1.75971968
TCTEX1D2	-0.302167256	6.908384488	-3.133961566	0.00206583	0.023774631	-1.761018183
MILR1	0.362790535	5.670727297	3.132113891	0.002078082	0.023898676	-1.766345495
MRPS11	-0.309331162	6.737086688	-3.130390579	0.002089569	0.024013765	-1.771311754
AP4S1	-0.268230599	6.7765742	-3.1285298	0.002102039	0.024139973	-1.776671476
ATXN2	-0.268517278	7.639990609	-3.12821965	0.002104124	0.024146829	-1.777564547
PRLH	0.182902004	6.267619957	3.127104387	0.002111637	0.024215929	-1.780775291
CASP5	0.420029197	5.511045248	3.12681042	0.002113622	0.02422157	-1.781621432
SLC17A5	-0.321806887	7.097242767	-3.125335867	0.002123603	0.024318776	-1.785864647
PTER	-0.416371897	7.196525444	-3.124554618	0.002128909	0.024362343	-1.788112081
NCAPH2	0.17672384	6.622483784	3.123729103	0.002134529	0.024409439	-1.790486319
INSIG2	-0.496230844	7.968307672	-3.122260676	0.002144559	0.024506872	-1.794708259
CUEDC1	0.16802982	5.938903395	3.120133989	0.002159163	0.024656397	-1.800819699
MRFAP1L1	-0.612026284	10.9084082	-3.119597024	0.002162865	0.024681302	-1.802362192
GINS4	0.231277469	4.468175053	3.118238321	0.002172258	0.024771073	-1.806264183
ZNF559	-0.629213273	8.034801256	-3.117621394	0.002176536	0.024802422	-1.808035412
RAB33A	-0.469593955	6.18377506	-3.117365856	0.00217831	0.024805219	-1.808768984
FADD	-0.313860357	7.251885008	-3.117003167	0.00218083	0.02481201	-1.809810063
NFX1	-0.275598962	6.386429486	-3.11684008	0.002181965	0.02481201	-1.810278161
BMP4	0.355228689	5.489602031	3.116466393	0.002184565	0.024824189	-1.811350651
SLC16A7	-0.353088002	7.275465035	-3.115556145	0.002190913	0.024878893	-1.813962606
SLC19A1	0.127624239	5.509038992	3.114112707	0.002201013	0.024976107	-1.818103177
GALK2	-0.30324519	6.518696353	-3.113488235	0.002205396	0.025008354	-1.819893983
SLC25A17	-0.320581069	7.152904367	-3.112982843	0.002208949	0.025015398	-1.821343069
ZMYM2	-0.348374369	6.6247082	-3.112961352	0.0022091	0.025015398	-1.821404686
DUSP3	0.286923249	6.169908688	3.112172387	0.002214658	0.025048433	-1.823666421
TTC37	-0.374093786	7.706933103	-3.112109017	0.002215105	0.025048433	-1.823848064
MAP7D3	-0.202467364	6.22928738	-3.111314084	0.002220718	0.025094427	-1.826126358
XRN2	0.299507739	7.719516447	3.109273361	0.00223519	0.025240384	-1.831972774
PGM3	-0.388251894	6.221303371	-3.108744025	0.002238958	0.025265352	-1.833488707
CRYBG3	-0.404272617	7.940720618	-3.108510863	0.00224062	0.025266532	-1.834156372
CREG1	0.622248688	9.131781475	3.107317635	0.002249141	0.02534501	-1.837572524
SLFN13	-0.422116331	6.35251898	-3.105978328	0.002258742	0.025423814	-1.841405518
APOOL	-0.33129788	6.63279029	-3.105772086	0.002260223	0.025423814	-1.841995639
ZNF2	-0.550382359	5.78815689	-3.105687026	0.002260835	0.025423814	-1.842239011
LRRC39	-0.280489741	5.386321459	-3.104541598	0.002269082	0.02549889	-1.845515717
GTF2H3	-0.279232532	7.994011199	-3.102768966	0.002281901	0.025625195	-1.850584561
CLOCK	-0.331624941	6.612724079	-3.102414743	0.00228447	0.025636309	-1.851597155
DNAAF1	0.257565304	5.7521629	3.102134665	0.002286504	0.025641397	-1.852397727
CATSPER1	0.356469219	5.005704567	3.101420147	0.0022917	0.025655653	-1.854439804
CALML5	0.170687284	5.484991478	3.100693906	0.002296992	0.025655653	-1.856514964
RAB3GAP1	-0.37362875	6.71835306	-3.100692002	0.002297006	0.025655653	-1.856520404
SPRR4	0.142582787	5.603960529	3.100598354	0.002297689	0.025655653	-1.856787961
SIRT5	-0.26844186	6.300514811	-3.10057484	0.00229786	0.025655653	-1.856855141
SPTAN1	-0.525783977	8.065210227	-3.100472995	0.002298604	0.025655653	-1.857146109
DIMT1	-0.331096263	8.873258278	-3.100440258	0.002298843	0.025655653	-1.857239636
ACTN1	0.328196633	7.496315021	3.100001054	0.002302051	0.025667962	-1.858494319
SCRN1	-0.396235735	7.329204162	-3.099856312	0.002303109	0.025667962	-1.858907771
AK6	-0.424188434	8.400817149	-3.098976525	0.002309551	0.025722089	-1.861420504
CLK2	-0.486003291	8.482371358	-3.098358358	0.002314087	0.025754934	-1.863185655
UPF3A	-0.291075063	7.810712049	-3.096103995	0.0023307	0.025908618	-1.869620276
TNFRSF12A	0.211663143	6.437861475	3.096051378	0.002331089	0.025908618	-1.869770413
ZNF829	-0.205762473	4.862967699	-3.095423219	0.002335738	0.025925435	-1.871562604
PPP2R2B	-0.237376396	5.647814043	-3.095078867	0.002338291	0.025925435	-1.872544936
MAP1LC3A	0.244967683	7.168029062	3.095018193	0.002338741	0.025925435	-1.872718009
BRMS1	0.31742412	8.14901936	3.094984218	0.002338993	0.025925435	-1.872814923
GPALPP1	-0.340037225	6.971415398	-3.093524485	0.002349844	0.026016899	-1.876977912
ATF1	-0.495024092	8.203587633	-3.093262601	0.002351796	0.026016899	-1.877724594
ZNF512	-0.478315735	8.066643419	-3.093143332	0.002352685	0.026016899	-1.878064632
SPDL1	-0.414203594	6.518792836	-3.093012934	0.002353658	0.026016899	-1.878436388
PHF7	0.294157974	6.321793686	3.09243318	0.002357987	0.02604701	-1.88008906
MRPS6	-0.413851023	10.12052342	-3.091727142	0.002363269	0.026087598	-1.882101354
UBN2	-0.348590513	6.860045427	-3.091472992	0.002365173	0.026090868	-1.882825613
DCAF10	-0.412166507	7.097124035	-3.09027784	0.002374146	0.026172059	-1.886230774
ADAP2	0.316504674	6.563490066	3.08840048	0.002388305	0.026308466	-1.891577305
C11orf96	0.545871503	5.637386499	3.088207729	0.002389763	0.026308466	-1.892126078
CPOX	-0.546121003	8.434245442	-3.087700968	0.0023936	0.026332845	-1.893568715
ZNF347	-0.331433585	4.441144535	-3.087252942	0.002396997	0.026352354	-1.894843969
TESC	0.16890003	6.731729917	3.086816832	0.002400309	0.026370891	-1.89608515
ZNF585B	-0.292417478	4.656953379	-3.085452743	0.002410693	0.026467059	-1.899966392
FLOT1	0.326349442	7.489735898	3.085159746	0.002412929	0.026473695	-1.900799858
SEH1L	-0.296511289	8.007696636	-3.084372313	0.002418947	0.026485588	-1.903039467
TRMT10B	-0.242563576	6.423495439	-3.084199541	0.00242027	0.026485588	-1.903530794
WDR35	-0.276067719	5.597585857	-3.083986347	0.002421902	0.026485588	-1.904137043
PDCD2L	-0.366370279	6.744101532	-3.08397985	0.002421952	0.026485588	-1.904155517
SLC25A15	-0.239766198	5.955966083	-3.083950937	0.002422174	0.026485588	-1.904237731
C10orf55	0.285798872	3.584495711	3.083613373	0.002424761	0.026495413	-1.905197559
MAB21L3	0.487723408	3.553796902	3.083407847	0.002426338	0.026495413	-1.905781904
DNAAF2	-0.484679625	6.093158771	-3.081662113	0.002439768	0.026624154	-1.910743936
AVPI1	0.383918775	5.937743561	3.081187554	0.002443431	0.026646205	-1.912092384
CNTRL	-0.318263445	8.612211137	-3.08057064	0.0024482	0.026680283	-1.913845059
EXOC2	-0.377387775	7.910707394	-3.079345281	0.002457698	0.026742547	-1.917325425
MMRN2	0.330893081	4.24097453	3.079097081	0.002459626	0.026742547	-1.918030235
LGI4	0.154410208	5.668831985	3.079094209	0.002459648	0.026742547	-1.918038391
MATK	-0.217864828	6.692482711	-3.078983942	0.002460506	0.026742547	-1.918351499
DENND5A	0.409729234	9.462748052	3.078580118	0.002463646	0.026758762	-1.919498087
TULP3	-0.223370664	7.062067754	-3.078015167	0.002468047	0.026772809	-1.921101947
NSD1	-0.232721035	6.753196091	-3.077990451	0.00246824	0.026772809	-1.921172109
FAM114A1	0.30134418	5.042937895	3.07702263	0.002475795	0.026836827	-1.923919068
CYB5A	-0.31372282	7.382601755	-3.075678295	0.002486326	0.026932986	-1.927733423
COL4A2	0.240674435	4.595143492	3.075059469	0.002491187	0.026967644	-1.929488756
LCMT2	-0.30024868	5.565698047	-3.071761506	0.002517244	0.027231547	-1.938838367
GRAP2	-0.267910198	7.5652396	-3.071180995	0.002521857	0.027263269	-1.94048318
B4GALT1	0.184133006	6.091178833	3.069313148	0.002536751	0.027406029	-1.945773658
MAFG	0.261687035	6.839587553	3.068963313	0.002539549	0.027418009	-1.946764213
LIMA1	-0.489829171	6.775728963	-3.06786756	0.002548334	0.027494554	-1.949866184
ST14	0.19168614	5.590436812	3.067325893	0.002552686	0.027517276	-1.95139923
ESF1	-0.314400397	7.596549272	-3.067183563	0.002553831	0.027517276	-1.951802018
C16orf71	0.166199607	5.813661336	3.065928441	0.002563948	0.027607947	-1.95535325
ANXA2R	-0.459913675	9.005515418	-3.064317615	0.002576985	0.027729932	-1.959909029
CDYL	-0.314562991	7.598649437	-3.063665216	0.002582283	0.027742966	-1.96175356
AOC3	0.4552848	4.42435116	3.063548349	0.002583233	0.027742966	-1.962083943
GPBAR1	0.247974384	6.339835916	3.063165062	0.002586351	0.027742966	-1.963167413
TNFRSF9	0.296795865	5.292608309	3.062915026	0.002588387	0.027742966	-1.96387415
ZNF780A	-0.379357432	4.764438965	-3.062740719	0.002589807	0.027742966	-1.964366803
DUSP10	0.391106176	7.407300318	3.062510902	0.002591681	0.027742966	-1.96501631
GPATCH11	-0.26870463	6.51558694	-3.06232359	0.002593209	0.027742966	-1.965545659
IL11RA	-0.389336813	7.576923744	-3.06229227	0.002593465	0.027742966	-1.965634165
IGFBP3	0.358260405	6.575099299	3.062277703	0.002593583	0.027742966	-1.965675331
MANEA	-0.425419035	5.588390318	-3.061873549	0.002596884	0.027759968	-1.966817367
CCDC77	-0.292525576	6.944668619	-3.061530144	0.002599691	0.027771682	-1.967787639
SPRR2B	0.256965583	4.906309782	3.059534693	0.002616058	0.027914901	-1.973423769
PXMP4	-0.291323121	5.747959908	-3.059268337	0.00261825	0.027914901	-1.974175846
RIOK3	0.3964838	8.803439946	3.059267366	0.002618258	0.027914901	-1.974178586
RDH5	-0.353026237	6.145927677	-3.057737023	0.002630885	0.028012154	-1.978498495
ZDHHC19	0.186677496	5.49773602	3.057651183	0.002631595	0.028012154	-1.978740752
PLEK	0.53950994	9.160768011	3.057534661	0.002632559	0.028012154	-1.979069589
ZNF764	-0.426114268	6.914050175	-3.056196693	0.002643651	0.028091164	-1.98284467
COMMD6	-0.37815956	8.703736574	-3.056150423	0.002644035	0.028091164	-1.982975195
ZNF280C	-0.459510024	6.554433931	-3.056012936	0.002645178	0.028091164	-1.983363029
HDHD2	-0.557006989	8.781916098	-3.055088998	0.002652867	0.028154392	-1.985968933
ZNF280B	-0.307673786	5.208942287	-3.054701979	0.002656093	0.028170214	-1.98706029
CCDC142	-0.376859347	5.644662324	-3.052680119	0.00267301	0.028311996	-1.992759747
ZNF607	-0.389770464	5.004945072	-3.052581074	0.002673841	0.028311996	-1.993038862
ICK	-0.279886907	4.94210156	-3.052479261	0.002674696	0.028311996	-1.993325768
NHLRC3	-0.401466687	7.328736011	-3.051486141	0.002683046	0.028381873	-1.996123909
NCOA5	-0.294740745	7.438411838	-3.050716894	0.002689531	0.028431934	-1.998290732
SLC2A9	0.16536503	5.832794652	3.049626753	0.002698745	0.02851077	-2.001360623
OMA1	-0.480713403	8.652838927	-3.049127809	0.002702972	0.028525332	-2.002765353
HSD17B4	-0.297752818	6.778058731	-3.049049125	0.00270364	0.028525332	-2.00298686
ZNF519	-0.369694643	5.247163218	-3.048514544	0.002708176	0.028554632	-2.004491663
TSPYL2	0.416740285	8.900414129	3.047899312	0.002713406	0.028591198	-2.006223201
HIPK1	0.328808138	5.944467143	3.047332282	0.002718235	0.028622278	-2.007818805
ZNF470	-0.317311797	4.832776805	-3.046982055	0.002721221	0.028622278	-2.008804202
SCARF1	0.292046901	6.059780617	3.046932056	0.002721648	0.028622278	-2.008944871
RBM3	-0.441869235	9.183184761	-3.045073298	0.002737549	0.028759499	-2.014172911
ALOX5AP	0.409399278	10.34510405	3.044992772	0.00273824	0.028759499	-2.014399338
IKBIP	-0.378124919	5.554940453	-3.043894461	0.002747679	0.028839965	-2.017487109
PDXDC1	0.306674429	5.410335549	3.043645524	0.002749822	0.028843806	-2.018186829
ZNF227	-0.461171931	6.535018765	-3.042564606	0.002759148	0.028922925	-2.021224521
PAX4	0.173000811	3.867173032	3.038961724	0.002790441	0.029232075	-2.031342773
RTN1	0.554884502	5.742319055	3.036734578	0.002809948	0.029417441	-2.037592144
PYROXD2	-0.230900423	6.443980313	-3.035151307	0.002823893	0.029544362	-2.042032339
SERPINA9	0.171556514	5.237732127	3.034409938	0.002830444	0.029593824	-2.044110762
NRGN	0.592522417	8.318510233	3.034105325	0.00283314	0.029602936	-2.044964613
HYAL1	0.218479182	5.31116266	3.033895697	0.002834996	0.029603273	-2.045552169
PHLDB2	-0.289168713	4.443699802	-3.033275089	0.0028405	0.029627394	-2.047291435
BEST1	0.54684698	7.044066568	3.033223432	0.002840958	0.029627394	-2.047436191
VMP1	0.529891296	7.741245548	3.032590848	0.002846578	0.02966694	-2.049208669
SREBF1	0.145644373	6.353483251	3.030864521	0.002861968	0.029808189	-2.054044114
IKZF1	-0.452863287	7.89536027	-3.030518924	0.002865058	0.0298138	-2.055011837
MYBL1	-0.293584881	8.654843891	-3.030299312	0.002867024	0.0298138	-2.055626735
STRN4	0.239117833	6.151974626	3.030188155	0.002868019	0.0298138	-2.055937951
SNAP23	-0.293517697	7.579532351	-3.029236667	0.002876551	0.029883345	-2.058601506
WDR44	-0.21412313	7.180970799	-3.028558755	0.002882643	0.029927482	-2.060498769
MRPS33	-0.470306557	8.908325384	-3.027748623	0.00288994	0.029984054	-2.062765584
CARD16	0.397808591	6.544215689	3.024726157	0.002917314	0.030248726	-2.071217955
CNTLN	0.40709988	4.217579165	3.02407395	0.002923252	0.030290942	-2.073040884
DUSP28	-0.475450515	7.63861511	-3.023112213	0.002932029	0.030334242	-2.075728315
TTC8	-0.445685712	4.706921725	-3.023019826	0.002932873	0.030334242	-2.075986439
CCDC3	0.328998808	5.815501564	3.023001693	0.002933039	0.030334242	-2.076037098
TUBGCP3	0.469707436	6.514767611	3.021890478	0.002943213	0.030407126	-2.079141184
CDK13	-0.29597915	7.456349154	-3.021822805	0.002943834	0.030407126	-2.079330191
FASTKD2	-0.326754586	6.98464607	-3.021587154	0.002945996	0.030410103	-2.079988318
SPR	0.191598128	6.390896846	3.020542937	0.002955595	0.03048869	-2.082904071
C12orf76	-0.235881321	6.563444981	-3.020350491	0.002957367	0.03048869	-2.083441337
CARF	-0.285771326	5.321750863	-3.01901001	0.002969738	0.030596791	-2.087182826
ZC3H8	-0.268312928	7.243781634	-3.018274939	0.002976543	0.030647435	-2.089233897
UPB1	0.187745702	5.274406729	3.017668378	0.002982168	0.030685885	-2.090926055
CTC1	-0.291477158	7.080976648	-3.017003024	0.00298835	0.030726432	-2.092781883
ZFYVE26	-0.422959878	7.175617007	-3.016836874	0.002989896	0.030726432	-2.093245257
INTS10	-0.267889028	7.026554907	-3.016176624	0.002996045	0.030752574	-2.095086403
LFNG	-0.211839181	7.910787512	-3.016156781	0.00299623	0.030752574	-2.09514173
OR13C4	0.19885665	5.411970936	3.015365765	0.003003612	0.030800159	-2.097347041
EDA	-0.211847294	4.832061065	-3.015253445	0.003004662	0.030800159	-2.097660141
ATG3	0.360957201	8.407187211	3.014297703	0.003013608	0.030872354	-2.100323929
ZFYVE28	-0.221679973	6.028185202	-3.013421445	0.003021831	0.030937062	-2.102765525
LRRC3	0.176545737	5.655822904	3.012880373	0.003026918	0.030969612	-2.104272849
DOCK9	-0.2793582	5.75411701	-3.012551974	0.00303001	0.030981712	-2.105187588
GNPNAT1	-0.434022824	8.11742868	-3.012230676	0.003033038	0.030993142	-2.106082464
CXCR2	0.574051119	8.834042436	3.011510608	0.003039834	0.031043037	-2.108087682
DDX46	-0.345731139	8.678404916	-3.010807801	0.00304648	0.031083862	-2.110044423
AASDH	-0.417039991	7.69546624	-3.01068293	0.003047663	0.031083862	-2.110392041
ZSWIM4	0.30547969	5.048960648	3.010451867	0.003049852	0.031086648	-2.111035252
URGCP	-0.231481152	5.938204785	-3.008188652	0.003071368	0.031286308	-2.117333039
CEP89	-0.173292208	5.894323164	-3.007429376	0.003078618	0.031340483	-2.119444915
KLF10	0.556760551	9.231087022	3.005812328	0.00309411	0.031478447	-2.123941055
FAM217B	-0.571249653	8.044810173	-3.005358521	0.003098471	0.031488743	-2.125202464
CDH5	0.29710234	5.376052545	3.005303155	0.003099003	0.031488743	-2.125356347
TMEM190	0.176851375	5.630899784	3.00456202	0.003106138	0.031533307	-2.127416019
PCID2	-0.422204008	8.44889029	-3.004444017	0.003107275	0.031533307	-2.127743917
MTERF2	-0.433816182	7.543231333	-3.001502227	0.003135755	0.031802434	-2.135914658
GPATCH2	-0.335483431	6.179739517	-3.000789315	0.003142693	0.031852785	-2.137893683
C1orf216	-0.385777174	6.909033857	-3.000452006	0.00314598	0.031852785	-2.138829901
ASPRV1	0.271563243	6.010688192	3.000387574	0.003146608	0.031852785	-2.139008724
AQP3	-0.365770927	8.194388288	-2.999342354	0.003156817	0.031918493	-2.14190913
TBC1D2	0.188314971	6.44486459	2.999320265	0.003157033	0.031918493	-2.141970416
FAM3C	-0.450400392	6.592785946	-2.998381428	0.00316623	0.031991539	-2.144574837
AMHR2	0.19081025	5.758149345	2.997686488	0.003173053	0.03204053	-2.1465022
HSPB7	0.175068369	4.869346439	2.994801072	0.003201528	0.032307958	-2.154500441
CRISP3	0.519057245	4.225860313	2.994524263	0.003204272	0.032315552	-2.155267384
AIDA	-0.393125831	9.418600819	-2.994058648	0.003208893	0.032342051	-2.156557301
MTX2	-0.392667124	7.656810011	-2.993029092	0.003219131	0.032425106	-2.159408902
GC	0.314907452	2.931569254	2.992341981	0.003225981	0.032458029	-2.161311538
C1QA	0.181137272	5.304620393	2.992257663	0.003226823	0.032458029	-2.161544991
FBXO33	0.348404788	9.390649182	2.992099606	0.003228401	0.032458029	-2.16198259
CBFA2T2	-0.229110906	6.225480835	-2.991787967	0.003231514	0.032468993	-2.162845339
TTF2	-0.231799146	4.395062702	-2.991136598	0.00323803	0.032468993	-2.164648348
CIPC	-0.432359472	7.437811859	-2.991075744	0.00323864	0.032468993	-2.164816777
CHMP4B	0.339485532	8.619167644	2.991035331	0.003239044	0.032468993	-2.164928629
CAMKK1	0.182592813	6.02050326	2.990990263	0.003239496	0.032468993	-2.165053361
CTRC	0.199125414	5.82082017	2.98872477	0.003262263	0.032677004	-2.171321331
MFSD8	-0.495772295	7.488484513	-2.986784882	0.003281875	0.032853172	-2.176685098
SLAMF1	-0.479837782	7.862927889	-2.985985685	0.003289987	0.032914065	-2.178893968
SPDYE2	-0.314685573	7.531706615	-2.98550384	0.003294886	0.032942769	-2.180225466
CAPNS2	0.228104127	4.357633865	2.984971608	0.003300305	0.032960619	-2.181695981
NDUFS4	-0.278918962	7.337938486	-2.984929581	0.003300734	0.032960619	-2.181812088
TRPM2	0.19254554	5.639224384	2.983881453	0.003311431	0.03303459	-2.184707266
MERTK	0.257147966	3.917896057	2.983805014	0.003312213	0.03303459	-2.184918374
GOSR2	-0.233214653	6.6223874	-2.983075566	0.003319678	0.033088711	-2.186932703
MAPK6	0.293952761	7.157349512	2.981037483	0.003340619	0.033276999	-2.192558436
TAGLN	0.206623028	6.334298549	2.980442054	0.00334676	0.033317717	-2.194201359
KNOP1	-0.191005192	6.730607288	-2.979536076	0.003356124	0.033355422	-2.196700595
TREML2	0.315628569	6.27852076	2.979491606	0.003356584	0.033355422	-2.196823256
VPS13A	-0.379987769	7.283763804	-2.979479005	0.003356714	0.033355422	-2.19685801
PCSK7	-0.393307277	8.601580631	-2.978313594	0.003368797	0.033454996	-2.200071876
LYAR	-0.34566373	8.518156097	-2.977741875	0.003374738	0.033493505	-2.201648103
CAMTA1	-0.354492129	7.4879508	-2.977532186	0.00337692	0.033494672	-2.202226145
MACF1	-0.262675798	8.605635594	-2.977043636	0.003382008	0.033524647	-2.203572778
PITRM1	-0.300866293	6.227355994	-2.975169543	0.003401592	0.033698187	-2.208736686
CCL19	0.180748025	4.263618461	2.974392158	0.003409746	0.033758355	-2.210877855
FGF21	0.163959896	5.741189721	2.9735234	0.003418879	0.033828143	-2.213270111
SPCS3	0.31735392	8.527446447	2.972108449	0.003433803	0.033955105	-2.217165058
TOMM40L	0.440522443	7.369332327	2.970689185	0.003448833	0.034082956	-2.221070225
WDR37	0.42167199	6.566837581	2.969389796	0.003462646	0.034198637	-2.224644098
TMEM209	-0.238298139	7.248032442	-2.968268628	0.003474606	0.034295881	-2.227726671
ATP10D	-0.506476465	7.369752229	-2.967708276	0.003480597	0.034334135	-2.229266931
SLC8B1	0.145554591	6.255916068	2.96716038	0.003486465	0.03437112	-2.230772703
ZNF627	-0.213810721	5.741768209	-2.966928328	0.003488953	0.034374762	-2.231410372
GLIS1	0.282432426	3.65424815	2.966367109	0.003494976	0.034412165	-2.232952395
SREK1IP1	-0.313894721	7.72095129	-2.96607902	0.003498072	0.034412165	-2.233743858
GPANK1	-0.319865915	6.696675072	-2.96598238	0.003499111	0.034412165	-2.234009342
ATXN10	-0.352053055	8.404329252	-2.965091226	0.003508706	0.034474549	-2.236457092
ZNF862	-0.378586292	7.713769802	-2.96497201	0.003509991	0.034474549	-2.236784494
MRS2	-0.311559979	6.298713891	-2.964801721	0.003511828	0.034474549	-2.237252138
ERG	0.215564491	4.460860663	2.964328148	0.003516941	0.034503867	-2.238552533
GK5	-0.302236875	5.300729014	-2.963185159	0.003529309	0.034604286	-2.241690326
MAT2B	-0.379733006	9.000396386	-2.962633503	0.003535292	0.034642024	-2.243204378
AGAP9	-0.467552136	7.043051617	-2.962192896	0.003540078	0.034656743	-2.244413466
MLF2	0.424179246	7.627007193	2.962102023	0.003541066	0.034656743	-2.244662815
ZNF57	-0.504313942	5.730739583	-2.961727105	0.003545144	0.034675742	-2.245691493
NMT1	-0.32712282	7.259356378	-2.961189458	0.003551	0.034712094	-2.24716645
SIRT4	-0.410264114	4.532942601	-2.959860602	0.003565511	0.03483296	-2.25081096
ABTB2	0.18380824	5.289581589	2.959664097	0.003567661	0.034832998	-2.25134977
RBM5	-0.406896823	8.767209754	-2.959266737	0.003572014	0.034846706	-2.252439221
CXCL12	0.300055733	4.706893488	2.959143856	0.00357336	0.034846706	-2.252776098
TTI2	-0.3866931	7.465652185	-2.958813127	0.003576988	0.034861129	-2.253682731
PIN4	-0.272497588	7.2785365	-2.958119309	0.003584608	0.03489994	-2.255584414
VPS35	-0.476342485	9.471793413	-2.958031411	0.003585575	0.03489994	-2.255825305
BTN3A1	-0.398359788	9.184538212	-2.957863462	0.003587422	0.03489994	-2.256285564
RAB43	0.155877295	6.079578649	2.95687392	0.003598324	0.034982014	-2.2589969
CNOT6	-0.416525624	8.96809395	-2.956706656	0.00360017	0.034982014	-2.259455124
HELB	-0.309608191	6.978947243	-2.956479697	0.003602676	0.034985415	-2.260076844
ZNF777	0.149176461	5.888189699	2.954514223	0.003624445	0.035175763	-2.265459191
DUSP6	0.60264025	9.398360355	2.953790528	0.003632491	0.035228791	-2.267440192
ANKIB1	-0.415706372	7.87451507	-2.953632411	0.003634251	0.035228791	-2.267872954
SLC31A2	0.52352829	8.291434993	2.952903907	0.003642371	0.035267909	-2.269866586
FAM167A	0.256558181	5.667523573	2.95268675	0.003644794	0.035267909	-2.270460777
LARP4	-0.224163993	6.758436206	-2.952685619	0.003644807	0.035267909	-2.270463871
SEC62	-0.461504631	8.698536809	-2.95248283	0.003647072	0.03526879	-2.271018712
VPS45	-0.165087266	6.851089203	-2.951835626	0.003654307	0.035317717	-2.272789265
SIL1	0.178691673	7.463826349	2.951282747	0.003660499	0.0353565	-2.274301499
PACSIN2	0.298191237	6.351805857	2.951024219	0.003663398	0.035363448	-2.27500854
ORMDL1	-0.427360007	9.136592967	-2.95075529	0.003666415	0.035371534	-2.275743966
ZFAND1	-0.426306659	8.834374829	-2.949954202	0.003675417	0.035437311	-2.277934309
MMAA	-0.348990765	4.914673678	-2.948260245	0.003694519	0.035600334	-2.282564197
ODF3B	0.182574851	6.292966126	2.947955275	0.003697968	0.035612418	-2.283397483
SPICE1	-0.228992684	5.925656372	-2.947090614	0.003707762	0.035685557	-2.285759627
SMIM1	0.188686249	6.035409351	2.946832348	0.003710692	0.035692587	-2.286465058
SPIN4	-0.509902786	7.376584457	-2.94614232	0.00371853	0.035746639	-2.288349537
WFDC8	0.150890012	4.972553547	2.945814766	0.003722257	0.035746639	-2.289243955
NAT9	-0.312169544	7.002812113	-2.945756498	0.00372292	0.035746639	-2.289403052
ZFAND2A	0.40138721	8.870811762	2.945330285	0.003727774	0.035772084	-2.290566715
TKTL2	0.274010261	3.411333352	2.944342922	0.003739043	0.035855372	-2.293261878
ECI2	-0.510060348	7.431674391	-2.944182814	0.003740873	0.035855372	-2.29369884
ZMYND11	-0.300362488	7.022409128	-2.943079675	0.003753505	0.035930929	-2.296708933
ZNF514	-0.38601867	6.621370431	-2.942956196	0.003754922	0.035930929	-2.297045804
PCDH17	0.468147182	4.48308024	2.942914607	0.003755399	0.035930929	-2.297159263
CAPN12	-0.269754514	7.458970814	-2.94225047	0.003763026	0.035966193	-2.298970893
MSH2	-0.372467465	7.259567269	-2.942207765	0.003763517	0.035966193	-2.299087371
CTAG2	0.181187296	4.573031988	2.940590226	0.003782156	0.036123045	-2.303498104
DNMBP	0.538656411	7.311999708	2.938830785	0.003802527	0.036275351	-2.308293328
CLU	0.431735983	6.765896011	2.938826704	0.003802574	0.036275351	-2.308304446
HSD17B7	-0.359701867	9.130468714	-2.938272066	0.003809017	0.03631546	-2.309815538
CCL4	0.707307713	9.052544035	2.937933411	0.003812955	0.036331664	-2.310738068
CTSS	0.501776334	10.73521586	2.936674523	0.003827629	0.03643468	-2.314166569
ZNF7	-0.246163558	5.557825412	-2.936620722	0.003828257	0.03643468	-2.314313064
TGFBI	0.587357647	8.429631048	2.934557387	0.003852423	0.036616133	-2.319929503
ZNF322	-0.300004526	6.508023351	-2.934537267	0.00385266	0.036616133	-2.319984253
PCMTD2	-0.316183255	7.777386617	-2.934415324	0.003854092	0.036616133	-2.320316072
ULBP1	0.171241247	4.399436619	2.933938202	0.003859703	0.036647977	-2.32161425
RBM4B	-0.418848668	7.792803621	-2.933472027	0.003865191	0.036678631	-2.322882462
ARG1	0.269001142	4.611357729	2.932629497	0.003875129	0.036735998	-2.32517408
ZNF217	-0.423549466	10.3760074	-2.932575732	0.003875764	0.036735998	-2.325320296
RANBP3L	0.283422987	3.136600901	2.930208778	0.003903814	0.036970166	-2.331754983
LDLR	0.176495064	5.510243999	2.930051799	0.003905681	0.036970166	-2.332181574
ACCS	-0.35028742	7.894540649	-2.929851752	0.003908061	0.036970166	-2.332725174
ZNF45	-0.439672481	6.430598426	-2.929723875	0.003909583	0.036970166	-2.333072644
CLCC1	-0.31305139	6.474812542	-2.928881245	0.003919627	0.037043557	-2.335361924
PIGM	-0.402932849	5.731927995	-2.928464987	0.003924597	0.03705549	-2.336492605
CALHM2	-0.364423329	6.645586438	-2.928393066	0.003925457	0.03705549	-2.33668795
SLC22A14	0.198631129	5.565039878	2.927215286	0.003939555	0.037166894	-2.339886314
PUS7L	-0.392530466	6.214273206	-2.927024777	0.003941839	0.037166894	-2.340403548
RPL36A	0.533056083	6.703812387	2.926372492	0.003949671	0.037219113	-2.342174288
PIK3C2B	-0.417883267	8.926053916	-2.924605964	0.003970953	0.037360009	-2.346968063
ATF7IP2	-0.344545221	8.877358114	-2.924431871	0.003973056	0.037360009	-2.347440355
DUSP2	0.438349872	6.869689459	2.924418562	0.003973217	0.037360009	-2.347476459
ASB1	-0.446756251	6.443391864	-2.924367637	0.003973832	0.037360009	-2.347614605
CLTCL1	0.21400376	6.060132518	2.923408046	0.003985444	0.037447485	-2.350217349
RAB3A	0.365308787	6.41242349	2.92142392	0.004009554	0.037652214	-2.355596569
ANO6	-0.212799451	6.260771575	-2.92083525	0.004016732	0.037655549	-2.357191902
TRPC1	-0.426088837	6.367615124	-2.920832147	0.00401677	0.037655549	-2.35720031
RFPL2	-0.328511983	6.581537475	-2.920823925	0.00401687	0.037655549	-2.357222591
IFITM10	0.251638014	5.247266422	2.92058462	0.004019792	0.037661181	-2.357871038
DENND1C	-0.411397758	8.647781093	-2.920250938	0.004023869	0.037667001	-2.358775142
SART3	-0.361619633	7.772258535	-2.92012083	0.00402546	0.037667001	-2.359127641
BOLA1	-0.300652552	5.661587071	-2.919898552	0.004028179	0.037667001	-2.359729823
CLEC5A	0.553392235	4.689142755	2.919774426	0.004029698	0.037667001	-2.36006608
POLR3E	0.483036563	5.47406827	2.91849079	0.004045439	0.037792365	-2.363542692
ZNF746	0.275949415	7.465565338	2.918239382	0.004048528	0.037799466	-2.36422345
ATP6V0D1	0.405033242	8.797236015	2.917698734	0.00405518	0.037839794	-2.365687226
ARMCX1	-0.460526279	4.780808888	-2.917339872	0.0040596	0.037859271	-2.366658693
ANKRD9	0.250215008	5.156670736	2.916417812	0.004070978	0.037943574	-2.369154288
GEMIN8	-0.360753488	6.288716637	-2.91556191	0.004081566	0.038020419	-2.371470195
CDC42EP5	0.156860586	2.959333828	2.914412213	0.004095828	0.038131381	-2.374580102
ISOC1	-0.425254901	7.274667215	-2.913672823	0.004105024	0.038195082	-2.376579557
PACRGL	-0.219958695	5.569529619	-2.913127318	0.004111821	0.038236398	-2.37805442
BOD1	-0.38464268	8.164031476	-2.912445901	0.004120325	0.03829354	-2.379896397
MYBPC3	0.156229253	6.597160159	2.911389509	0.004133542	0.038393797	-2.382751229
NXF3	0.203251005	3.963550804	2.911033599	0.004138004	0.038393797	-2.383712845
MDM1	-0.315907653	7.351441289	-2.910833579	0.004140513	0.038393797	-2.384253223
FOSL1	0.337805922	4.606713874	2.910640732	0.004142934	0.038393797	-2.384774192
REL	0.399339115	7.801830723	2.910513212	0.004144535	0.038393797	-2.385118665
GPR15	0.396101398	4.717352786	2.910451583	0.004145309	0.038393797	-2.385285139
EXOC7	-0.243776005	6.574695196	-2.908774096	0.004166431	0.038567415	-2.389815237
SDCCAG8	-0.302638033	6.20670653	-2.90840094	0.004171143	0.038589019	-2.390822639
CDK20	-0.219589499	6.393112673	-2.906690774	0.0041928	0.038767278	-2.395438057
MAVS	-0.378581394	6.94120348	-2.906215546	0.004198837	0.038783377	-2.396720177
TCFL5	-0.345856905	5.990496441	-2.906177413	0.004199322	0.038783377	-2.39682305
MCM3	-0.285384086	7.982915004	-2.905438357	0.004208726	0.038848123	-2.398816559
ZMYM4	-0.321084892	8.381623332	-2.90492431	0.004215279	0.038886487	-2.400202869
DDX3Y	0.780140467	6.810356388	2.904580752	0.004219663	0.038904818	-2.401129271
SLCO2A1	0.314349637	4.239543996	2.903620707	0.004231938	0.038995831	-2.403717513
PLA1A	0.40991406	4.583140411	2.903374422	0.004235092	0.039001805	-2.404381362
APPBP2	-0.388237509	8.009863386	-2.903194839	0.004237393	0.039001805	-2.40486539
MORN4	-0.224326678	5.545766347	-2.902892755	0.004241267	0.039015329	-2.405679531
ADAM9	0.367130974	5.014034464	2.90096959	0.004266004	0.039204358	-2.41086084
CST4	0.17415127	5.665613614	2.900919637	0.004266648	0.039204358	-2.410995382
KRIT1	-0.301189188	6.958059761	-2.899990434	0.004278649	0.039292379	-2.413497664
CRYBB3	0.158854805	6.11539508	2.899279077	0.004287857	0.039354669	-2.415412817
ATPAF1	-0.413358373	7.89574463	-2.898754693	0.004294656	0.039394794	-2.416824324
TUBB2A	0.804376059	7.446149981	2.897903648	0.004305713	0.039473898	-2.419114631
RUVBL1	-0.349793999	7.621819897	-2.89743985	0.004311749	0.039506918	-2.420362535
RGS16	0.261863354	5.475659192	2.896839832	0.00431957	0.039556241	-2.421976693
CSNK1E	0.292202733	7.302459302	2.896589431	0.004322837	0.039563836	-2.422650232
CALCRL	0.340578325	3.726401188	2.896180321	0.004328181	0.039587822	-2.423750555
GRIN1	0.14053804	5.545232103	2.89600143	0.004330519	0.039587822	-2.424231649
IDNK	-0.318054509	7.376205783	-2.89566004	0.004334985	0.039587822	-2.42514968
RALB	0.344905779	7.86142697	2.895642363	0.004335217	0.039587822	-2.425197213
SETD6	-0.35161688	7.01095162	-2.894944066	0.004344365	0.039649049	-2.427074689
IER5	0.551689336	8.887446673	2.893449433	0.004364005	0.039796892	-2.431091875
KPNA5	-0.309646752	7.634846851	-2.893338282	0.004365469	0.039796892	-2.431390545
ANKRD24	0.147028921	6.055375266	2.892847333	0.00437194	0.039798218	-2.43270964
ICOSLG	0.144190431	5.704368132	2.892725416	0.004373548	0.039798218	-2.433037176
TFE3	0.205706158	5.838817445	2.892430245	0.004377445	0.039798218	-2.433830122
RNF24	0.319637344	7.221598977	2.89241921	0.00437759	0.039798218	-2.433859765
IL1RAP	0.381810487	6.164754444	2.892397458	0.004377878	0.039798218	-2.433918198
EPG5	-0.255371747	6.491727475	-2.891998438	0.00438315	0.039809403	-2.434989999
GPX7	-0.445719656	7.193058907	-2.891933048	0.004384015	0.039809403	-2.435165627
CLIP4	-0.243663594	8.033538878	-2.89163892	0.004387905	0.03982245	-2.43595558
ZKSCAN4	-0.390234245	6.129501245	-2.891382201	0.004391304	0.039831017	-2.436645001
HR	0.165101976	5.937241092	2.890847224	0.004398394	0.039873038	-2.438081512
BTG2	0.316895017	8.641274463	2.89047143	0.004403381	0.039895956	-2.439090443
XPO1	-0.445116192	9.855161007	-2.890250337	0.004406317	0.039900281	-2.43968398
BCL11B	-0.460548993	9.361956004	-2.889432769	0.00441719	0.039976433	-2.441878434
PHLPP2	-0.20389394	5.943130503	-2.888936318	0.004423805	0.040013979	-2.4432107
ZNF543	-0.456547728	5.461913763	-2.888711985	0.004426797	0.040018734	-2.443812648
TFB1M	-0.293820978	6.498925392	-2.888129173	0.004434578	0.040066759	-2.445376301
TMEM168	-0.364910271	7.516840696	-2.887819184	0.004438722	0.040081883	-2.446207867
HMGA2	0.229890192	3.557012868	2.887460538	0.004443521	0.040102901	-2.447169862
LPIN3	0.19211237	5.42809606	2.88721433	0.004446818	0.040110349	-2.447830204
TNFAIP8L1	-0.468979971	6.995332242	-2.886808669	0.004452256	0.040134823	-2.448918093
TYSND1	-0.280023813	6.695282623	-2.88664298	0.004454478	0.040134823	-2.449362394
RASL12	0.207641098	4.179723442	2.886388295	0.004457897	0.0401379	-2.450045298
EMC2	-0.442092748	7.688952709	-2.886249036	0.004459767	0.0401379	-2.450418677
SMAD1	0.415331705	5.224248606	2.885548032	0.004469192	0.040200429	-2.452297964
ESD	-0.290969319	8.361322278	-2.884551169	0.004482626	0.04029893	-2.4549697
SH3BP4	0.326874752	3.933658383	2.88381979	0.004492506	0.040334064	-2.456929375
GABRR2	0.170228638	5.787447995	2.883717923	0.004493883	0.040334064	-2.457202285
CCNO	0.163397115	5.031222268	2.88370998	0.004493991	0.040334064	-2.457223564
LRCH1	-0.262576617	6.445074587	-2.883224942	0.004500556	0.040370658	-2.458522895
CBLL1	-0.485203509	7.54060027	-2.881744869	0.004520643	0.0405134	-2.462486548
APOD	0.39611641	4.611188283	2.881684661	0.004521462	0.0405134	-2.462647749
PDSS2	-0.427492518	7.48733946	-2.881454446	0.004524595	0.040519093	-2.463264093
NUCB2	-0.37046977	8.058599485	-2.880409952	0.004538831	0.040621681	-2.46605991
TNFRSF8	0.19397058	6.186151817	2.88024692	0.004541057	0.040621681	-2.466496219
TAS2R14	-0.340924844	5.114045123	-2.879845213	0.004546546	0.040648371	-2.467571181
RDH11	-0.249369908	7.239831207	-2.879223013	0.004555059	0.040696558	-2.469235913
SIGLEC9	0.258394051	5.482230166	2.879084855	0.004556951	0.040696558	-2.469605518
GJA10	0.275403323	4.092348938	2.877901291	0.004573192	0.040819132	-2.47277119
HIBCH	-0.379474289	7.157616108	-2.874666072	0.004617855	0.041195127	-2.481418459
IL7R	-0.59688948	11.58372496	-2.873680567	0.004631539	0.041287386	-2.484050841
WWTR1	0.355734289	4.83693556	2.873487274	0.004634228	0.041287386	-2.484567052
PLEKHA7	-0.521029973	5.07190506	-2.873372111	0.00463583	0.041287386	-2.484874591
ZNF449	-0.231433465	6.654975712	-2.871786475	0.004657944	0.04146158	-2.489107879
IMMP1L	-0.332025746	6.639891122	-2.871439803	0.004662792	0.041481976	-2.490033136
LYPLAL1	-0.384237891	8.131256067	-2.870907806	0.00467024	0.041517651	-2.491452826
SLC43A1	-0.25304795	6.52181559	-2.870787987	0.004671919	0.041517651	-2.491772543
EML5	-0.291371135	4.354635234	-2.870585423	0.004674759	0.041520149	-2.492313022
C11orf54	-0.350881071	7.691844968	-2.868950451	0.004697737	0.041701414	-2.496674201
PRCD	0.187488135	5.085415526	2.868477824	0.004704399	0.041732751	-2.497934486
SAYSD1	-0.27221513	6.411648967	-2.867952304	0.004711817	0.041732751	-2.499335597
EXO5	-0.350387291	6.108881127	-2.867847716	0.004713294	0.041732751	-2.499614415
KIFAP3	-0.274975096	7.82658927	-2.867718196	0.004715124	0.041732751	-2.499959689
FSTL1	0.297069705	4.697801307	2.867495397	0.004718274	0.041732751	-2.50055359
CEP192	-0.370272591	7.966990749	-2.867494037	0.004718293	0.041732751	-2.500557213
NME8	0.526054215	5.903183182	2.867424971	0.00471927	0.041732751	-2.500741311
CHST13	0.174810396	5.981621036	2.866676206	0.004729872	0.041803725	-2.502736895
NKX1-1	0.151422419	5.955677192	2.865711959	0.004743558	0.041883819	-2.505306091
VSTM1	0.442214638	5.402230004	2.865674027	0.004744097	0.041883819	-2.505407142
CDPF1	-0.224116114	6.830119034	-2.864848638	0.004755841	0.041964675	-2.507605715
LIAS	-0.413010261	6.662951804	-2.864631128	0.004758941	0.041969201	-2.508185
AMPD1	0.423990332	4.800896811	2.86442749	0.004761844	0.041971995	-2.5087273
LAT	-0.38080996	8.942547979	-2.863621787	0.004773347	0.042050547	-2.510872605
P2RY14	-0.540241634	8.032170289	-2.862472167	0.004789805	0.042172632	-2.513932705
CIDEC	0.303649595	6.170726989	2.862161829	0.004794256	0.042188935	-2.514758585
RAB42	0.251293768	6.250608684	2.861321864	0.004806324	0.042272204	-2.516993521
FGFBP3	-0.415103848	5.430321028	-2.860778474	0.004814145	0.042306839	-2.518439032
FOLR2	0.180815699	5.998248406	2.860686094	0.004815476	0.042306839	-2.518684754
ZFP36L2	0.207891802	7.999662582	2.860276467	0.004821381	0.042335799	-2.519774238
RNASE4	0.359434435	5.443994816	2.859897384	0.004826852	0.042360916	-2.52078236
DCUN1D4	-0.332924318	7.140545789	-2.859419927	0.004833751	0.042398529	-2.522051925
CLIC3	-0.273905956	5.464722441	-2.858938412	0.004840717	0.042436695	-2.523332085
CLEC12B	0.374335551	3.986193287	2.858318937	0.004849693	0.042492427	-2.524978746
SLC35B3	-0.421039716	7.14857836	-2.857872914	0.004856165	0.042526172	-2.526164146
ZXDA	-0.393798047	7.052004875	-2.857298283	0.004864515	0.042576316	-2.527691105
STAMBPL1	-0.396129557	7.543625247	-2.857053673	0.004868074	0.04258039	-2.52834102
B3GNT5	0.339480221	5.811088145	2.856905602	0.004870229	0.04258039	-2.528734413
KIAA2026	-0.197626594	6.871303313	-2.856692265	0.004873335	0.042584606	-2.529301168
FLT1	0.291489708	4.438697048	2.855546029	0.004890058	0.042707735	-2.532345643
POLG2	-0.282482405	8.090217281	-2.854830992	0.004900516	0.042776051	-2.534244271
ADAM11	0.134242959	5.0389874	2.852676354	0.004932154	0.043019485	-2.539962874
CHP1	0.384813891	8.556750194	2.852426665	0.004935833	0.043019485	-2.540625321
PHYH	-0.474579054	6.852398711	-2.852391022	0.004936358	0.043019485	-2.54071988
GSTA4	-0.297418984	5.457350691	-2.8515564	0.004948673	0.043103658	-2.542933803
IMP3	-0.396666259	8.741961619	-2.851351592	0.004951699	0.043106878	-2.543476989
CHPF	0.152178069	6.02862969	2.85103316	0.004956408	0.043124733	-2.544321456
SMAP2	0.436446462	10.70035379	2.849663798	0.004976702	0.043278108	-2.547951974
DNAH17	0.155616569	5.44675814	2.848942133	0.004987428	0.043348152	-2.549864659
GHRL	0.257855264	5.06153064	2.847620331	0.005007129	0.043496081	-2.553366805
C19orf81	0.187526466	4.515301438	2.84716771	0.005013891	0.043496744	-2.554565701
MFSD6L	0.161448134	5.974154909	2.846988671	0.005016568	0.043496744	-2.555039888
NLGN3	0.187918496	5.621352253	2.846962759	0.005016956	0.043496744	-2.555108516
ZNF548	-0.367616717	8.109185881	-2.846897828	0.005017927	0.043496744	-2.55528048
OGFOD1	-0.308155169	7.27957413	-2.845472701	0.005039289	0.043638693	-2.559053895
SLITRK5	-0.25023422	3.826422327	-2.845446587	0.005039681	0.043638693	-2.559123022
METTL21A	-0.445061751	6.177361405	-2.845197312	0.005043427	0.043647833	-2.559782867
ATM	-0.232721074	7.336158997	-2.844721383	0.005050585	0.04368648	-2.561042532
RBM41	-0.309333565	6.379827568	-2.844275325	0.005057302	0.043721274	-2.562222965
RFC3	0.343975638	5.228347725	2.842832129	0.00507909	0.043886257	-2.566041054
PTPRG	0.379575557	4.354085952	2.841335371	0.005101777	0.04404477	-2.569999009
TTC12	-0.180754914	6.181814452	-2.841263855	0.005102864	0.04404477	-2.570188075
NIPAL4	0.197032994	4.971921325	2.840738359	0.005110852	0.044076595	-2.571577196
GCM1	0.4710225	4.668301372	2.840664033	0.005111983	0.044076595	-2.571773654
LIG3	-0.25770996	7.592523404	-2.83993409	0.005123101	0.044133654	-2.573702792
SH2D3C	-0.241844019	6.64794163	-2.839872496	0.00512404	0.044133654	-2.573865555
CNGA4	0.217266669	4.442805423	2.83966204	0.005127251	0.044137875	-2.574421667
LY6G6E	0.185628389	4.771377423	2.839297605	0.005132814	0.044151668	-2.575384568
CNPY1	0.288211872	3.063919082	2.839200667	0.005134294	0.044151668	-2.575640676
TRUB2	-0.272911632	6.740222879	-2.838257773	0.005148717	0.044252244	-2.578131378
FGF12	0.330777741	3.975816264	2.837231108	0.005164464	0.044364084	-2.580842521
ADAMTS19	0.293716174	3.702018839	2.836979965	0.005168322	0.044373739	-2.581505585
CRNKL1	-0.501341248	6.745983047	-2.835620941	0.005189248	0.04452984	-2.585092756
CALCA	0.178081415	4.592053976	2.834526928	0.005206149	0.044651261	-2.587979305
ZCCHC7	-0.432856138	8.166159044	-2.834237608	0.005210627	0.04466606	-2.588742506
GPM6B	-0.241485016	5.419108087	-2.83331843	0.005224878	0.044764567	-2.591166756
SLC36A1	0.198823777	6.190635867	2.833001796	0.005229795	0.04478305	-2.592001687
TNNT2	0.150604694	5.353460658	2.832503781	0.005237537	0.044825694	-2.593314732
FGF2	0.316420731	5.078730111	2.831935702	0.005246382	0.044877719	-2.594812251
TRIM52	-0.384077987	8.812063219	-2.830391878	0.005270486	0.045060156	-2.598880577
RP11-505K9.4	0.173344376	3.430247162	2.829623681	0.005282518	0.045131622	-2.600904207
LCLAT1	-0.467200986	8.539300996	-2.829409592	0.005285875	0.045131622	-2.601468084
MEGF9	0.437688042	8.308028834	2.829182866	0.005289433	0.045131622	-2.602065205
CIB4	0.241284569	3.87112621	2.829148674	0.00528997	0.045131622	-2.602155251
CABP1	0.19246494	5.212503022	2.827592159	0.005314457	0.04531671	-2.606253386
UPP1	0.454030756	9.493193344	2.826446661	0.005332544	0.045447056	-2.609268061
ZNF837	0.169377594	4.770819208	2.825762195	0.005343378	0.045515487	-2.61106889
FGD5	0.275740076	5.294106794	2.82541664	0.005348856	0.045538239	-2.611977892
KAZALD1	0.150533479	5.521873308	2.825100887	0.005353865	0.045556985	-2.612808415
UBE3D	-0.36575714	5.271183338	-2.824741521	0.005359572	0.045561061	-2.61375355
CYYR1	0.318204769	3.738638944	2.824717106	0.00535996	0.045561061	-2.613817758
KIAA0753	-0.316768474	7.241192425	-2.824159313	0.005368829	0.045612556	-2.615284531
INTS2	-0.424403484	8.741186348	-2.823099479	0.005385717	0.045732094	-2.618070754
DOK4	0.153482314	5.934997514	2.822354013	0.005397625	0.045809238	-2.620029963
TNNT3	0.116609722	5.936475818	2.822124658	0.005401294	0.04581641	-2.620632655
ZNF500	-0.167796902	6.136170557	-2.820400188	0.005428949	0.046011747	-2.625162739
PAK1	0.357530793	6.509120143	2.820335266	0.005429993	0.046011747	-2.625333238
ZNF600	-0.540385366	8.527419278	-2.819364451	0.005445622	0.046076065	-2.627882365
LEAP2	-0.369510521	6.120172181	-2.819350947	0.005445839	0.046076065	-2.627917818
EGR4	0.226159266	4.761223735	2.819334668	0.005446102	0.046076065	-2.627960555
DENND4C	-0.467306404	8.65587393	-2.819011932	0.005451307	0.046096068	-2.6288078
NARS2	-0.412175811	7.069682211	-2.81838109	0.005461494	0.046158157	-2.630463631
TMEM65	-0.380705456	6.600504886	-2.818009735	0.005467499	0.046167114	-2.631438206
TNFRSF10D	0.193117414	5.526980435	2.817963692	0.005468244	0.046167114	-2.631559034
NVL	-0.363835604	7.232584597	-2.817058392	0.00548291	0.046266865	-2.633934361
EXOC3L4	0.14684145	5.561608879	2.816799043	0.005487118	0.046278309	-2.634614717
TACSTD2	0.254422315	4.451134595	2.816405526	0.005493509	0.04630814	-2.635646927
PVR	0.145835748	5.631521325	2.816030853	0.0054996	0.046335415	-2.63662959
MEF2D	0.204493438	7.089154563	2.815705297	0.005504898	0.046355979	-2.637483336
ARFIP1	-0.357360958	7.591986351	-2.81519987	0.005513131	0.046394874	-2.638808606
BTLA	-0.532655416	7.757356267	-2.815070856	0.005515235	0.046394874	-2.639146857
PRKACA	0.257594739	6.104109693	2.814161894	0.005530076	0.04644914	-2.641529592
SLC7A6OS	-0.338783444	7.947627181	-2.814158543	0.00553013	0.04644914	-2.641538375
C17orf75	-0.425206719	6.541667005	-2.81414982	0.005530273	0.04644914	-2.641561236
PTCH1	-0.285787145	5.387678662	-2.81301743	0.005548813	0.046580751	-2.644528679
MFSD2A	0.122290847	5.880392988	2.812779166	0.005552721	0.046589457	-2.645152917
PCGF6	-0.299896553	6.822256405	-2.811756132	0.005569531	0.046706344	-2.647832665
VDAC3	-0.414935449	9.274575363	-2.811451999	0.005574537	0.046724178	-2.648629143
NOXO1	0.154105547	6.220331812	2.811239212	0.005578042	0.046729419	-2.649186356
PPP1R3E	-0.314863101	7.012859256	-2.811029552	0.005581497	0.046734239	-2.649735343
CDIP1	-0.20430244	7.120622947	-2.810738336	0.0055863	0.04675033	-2.650497821
ITPKB	0.394337746	6.982349055	2.81005187	0.005597636	0.046821053	-2.652294878
SLC30A6	-0.32996022	6.464181564	-2.809550908	0.005605922	0.046849149	-2.653606068
ZNF703	0.348605937	5.912241214	2.809499723	0.005606769	0.046849149	-2.653740025
CASS4	0.275531668	5.265786069	2.809207625	0.005611607	0.046865435	-2.654504437
ZNF133	-0.283597202	6.665498836	-2.807697809	0.00563667	0.047050538	-2.65845444
KBTBD6	-0.354265394	6.495910221	-2.806820184	0.005651286	0.047148285	-2.660749616
SHD	0.15957206	4.561050254	2.806229482	0.005661143	0.04720625	-2.662294063
XKR6	-0.199485357	5.56427235	-2.805600429	0.005671657	0.047263795	-2.663938463
TXK	-0.492234416	8.059815773	-2.805468192	0.005673869	0.047263795	-2.664284098
GMPR	0.281262838	7.179367496	2.805219043	0.00567804	0.047265822	-2.664935277
GPR68	-0.179285992	6.539483377	-2.805105701	0.005679938	0.047265822	-2.66523149
PPP1R27	0.160689502	6.171073688	2.804363907	0.005692376	0.047325641	-2.667169872
SUGT1	-0.416526791	7.077565622	-2.804300765	0.005693436	0.047325641	-2.667334846
WDR34	0.313287569	6.891957377	2.804155422	0.005695876	0.047325641	-2.667714581
BCL2L11	0.327555673	7.078151442	2.803674968	0.005703949	0.047368468	-2.668969721
MESP1	0.142066195	5.48249603	2.803069013	0.005714147	0.047428469	-2.670552449
C14orf28	-0.309357309	6.548261902	-2.802876435	0.005717391	0.047428469	-2.67105539
EHBP1	-0.31009225	7.604470219	-2.802725021	0.005719943	0.047428469	-2.671450802
NR4A1	0.182061141	6.406382166	2.802435534	0.005724825	0.047444706	-2.672206737
EXOSC6	-0.370899376	8.596742148	-2.801609555	0.005738775	0.047536042	-2.674363222
NSMCE4A	-0.301276179	7.209302587	-2.801423992	0.005741914	0.047537772	-2.674847615
FAM13B	-0.526845955	9.268098531	-2.801006084	0.005748987	0.047560775	-2.675938414
ELF2	0.326468579	8.578623482	2.800913578	0.005750554	0.047560775	-2.676179849
AKIP1	-0.235371719	7.464843728	-2.800501094	0.005757545	0.047584764	-2.677256317
SERPING1	0.378030989	5.740564414	2.800396495	0.005759319	0.047584764	-2.677529269
OGG1	-0.243731769	6.507208594	-2.800188986	0.005762841	0.047589625	-2.678070736
PPP4R1	0.359415687	9.725039014	2.799590311	0.00577301	0.047649355	-2.679632699
PCED1A	-0.267431919	6.464546468	-2.798919477	0.005784424	0.04768891	-2.681382569
MLLT11	-0.481818989	8.713534565	-2.798653046	0.005788964	0.04768891	-2.682077449
PTGER2	-0.39287066	9.002133394	-2.798625758	0.005789429	0.04768891	-2.682148617
NAV3	0.300109258	3.840620631	2.798618187	0.005789558	0.04768891	-2.68216836
SLC35D1	-0.341146333	6.75839461	-2.797569814	0.005807452	0.047812034	-2.684902021
YME1L1	-0.292080697	8.4677734	-2.797347589	0.005811251	0.047812937	-2.685481361
ABI3BP	0.223816578	3.261970143	2.797218786	0.005813454	0.047812937	-2.685817129
ANKMY2	-0.404819863	8.215840279	-2.795996575	0.005834399	0.047909149	-2.689002553
SEMA3F	0.160667137	6.346355907	2.795994433	0.005834436	0.047909149	-2.689008134
HAUS3	0.453222138	8.652352501	2.795942623	0.005835325	0.047909149	-2.689143138
C1orf131	-0.360917209	7.873105154	-2.795847264	0.005836962	0.047909149	-2.689391614
RECQL	-0.269199163	9.204492715	-2.795642949	0.005840472	0.04791013	-2.689923967
CHRNA2	0.219855558	6.052356623	2.795496583	0.005842987	0.04791013	-2.69030531
E2F5	-0.315721046	6.465160395	-2.794940101	0.005852559	0.047964377	-2.691755007
CDKL1	-0.244678189	6.076588957	-2.79443675	0.005861229	0.048011185	-2.69306607
ETF1	0.432491852	9.167526422	2.793999318	0.005868773	0.048048727	-2.694205261
CTSC	-0.379785702	8.448823931	-2.79161631	0.005910027	0.048362081	-2.700408444
MAGT1	-0.473805621	10.02846597	-2.789157289	0.005952873	0.048688143	-2.706804495
DNAJA3	-0.3424992	8.329392622	-2.788693901	0.005960979	0.048713476	-2.708009224
SERPINA3	0.299688888	4.46461704	2.788637027	0.005961975	0.048713476	-2.708157073
CD2	-0.528863587	10.15163837	-2.787806761	0.005976525	0.048792495	-2.710315134
HYLS1	-0.38853124	6.525351746	-2.787742124	0.005977659	0.048792495	-2.710483115
CD47	-0.424522156	9.187656504	-2.787372609	0.005984147	0.04882089	-2.711443366
TRPM6	0.286814765	4.661883422	2.787036967	0.005990045	0.048842648	-2.712315493
OCIAD1	-0.33995856	9.830950812	-2.786878379	0.005992834	0.048842648	-2.712727531
TPSD1	0.226306426	5.056282414	2.786168703	0.006005328	0.048919066	-2.714571136
SSBP2	-0.300732386	5.653621721	-2.786003506	0.006008239	0.048919066	-2.715000224
MRPS31	-0.383748278	8.190939157	-2.781720145	0.006084185	0.049512576	-2.726118003
TMEM252	0.319426393	4.24650623	2.781083296	0.006095551	0.049580207	-2.727769674
ZNF652	-0.259756741	8.768784421	-2.779731334	0.006119744	0.049752047	-2.731274864
ZNF567	-0.282410926	5.663986967	-2.778916356	0.00613437	0.049845978	-2.73338709
ANKDD1A	0.297536523	6.703242193	2.778457567	0.006142617	0.049871466	-2.734575917
IL13	0.221245015	5.115053397	2.778361143	0.006144352	0.049871466	-2.73482575
[truncated: 14,228 more rows]
