# Supplementary material for: Exploring T-cell exhaustion features in Acute myocardial infarction for a Novel Diagnostic model and new therapeutic targets by bio-informatics and machine learning
Source: BMC Cardiovasc Disord. 2024 May 24;24:272. doi: 10.1186/s12872-024-03907-x (PMC11118734; doi:10.1186/s12872-024-03907-x)
Supplement: Supplementary file 2 — Supplementary Material 2 [file 12872_2024_3907_MOESM2_ESM.txt]

	Coefficient	OR	95%CI	Pvalue
CD48	-0.1347	0.408	0.2364-0.5926	0.0086	**
CD247	-0.1224	0.5263	0.3216-0.6321	0.00174	**
FCER1G	0.0504	1.7128	1.4032-2.3443	0.00376	**
TNFAIP3	0.109	1.5343	1.0420-2.6314	4.60E-05	***
FCGR1A	0.0986	3.6733	2.1631-4.3655	0.005	**
