# Supplementary material for: Exploring T-cell exhaustion features in Acute myocardial infarction for a Novel Diagnostic model and new therapeutic targets by bio-informatics and machine learning
Source: BMC Cardiovasc Disord. 2024 May 24;24:272. doi: 10.1186/s12872-024-03907-x (PMC11118734; doi:10.1186/s12872-024-03907-x)
Supplement: Supplementary file 3 — Supplementary Material 3 [file 12872_2024_3907_MOESM3_ESM.xlsx]

## Sheet: CD48
Term	ES	NES	pvalue	FDR	FWER
CALCIUM_SIGNALING_PATHWAY	0.397	1.3918	0.0203	1	0.953
UBIQUITIN_MEDIATED_PROTEOLYSIS	-0.4751	-1.5177	0.024	1	0.786
NEUROACTIVE_LIGAND_RECEPTOR_INTERACTION	0.5358	1.4402	0.0262	1	0.907
HEDGEHOG_SIGNALING_PATHWAY	0.4369	1.4047	0.0434	1	0.943
DNA_REPLICATION	-0.5905	-1.5204	0.0524	1	0.775
RETINOL_METABOLISM	0.5399	1.3659	0.0597	1	0.967
MISMATCH_REPAIR	-0.5733	-1.4426	0.0626	0.8329	0.919
SPLICEOSOME	-0.588	-1.4902	0.0658	1	0.831
NUCLEOTIDE_EXCISION_REPAIR	-0.5459	-1.492	0.0679	1	0.828
VALINE_LEUCINE_AND_ISOLEUCINE_BIOSYNTHESIS	-0.6778	-1.4568	0.0679	1	0.894
BASAL_CELL_CARCINOMA	0.4285	1.42	0.0684	1	0.929
ECM_RECEPTOR_INTERACTION	0.466	1.3426	0.0759	1	0.978
DRUG_METABOLISM_CYTOCHROME_P450	0.5233	1.3645	0.0769	1	0.968
OLFACTORY_TRANSDUCTION	0.6214	1.3838	0.0795	1	0.956
RNA_DEGRADATION	-0.5577	-1.4478	0.0798	0.9341	0.905
BASAL_TRANSCRIPTION_FACTORS	-0.4334	-1.3793	0.085	0.6828	0.964
PROTEASOME	-0.6361	-1.3915	0.09	0.7472	0.955
DILATED_CARDIOMYOPATHY	0.379	1.3378	0.0992	1	0.98
AMINOACYL_TRNA_BIOSYNTHESIS	-0.6268	-1.4312	0.0994	0.7909	0.928
MELANOMA	0.3707	1.2836	0.1004	0.938	0.995
SNARE_INTERACTIONS_IN_VESICULAR_TRANSPORT	-0.471	-1.4006	0.102	0.8618	0.954
HYPERTROPHIC_CARDIOMYOPATHY_HCM	0.3744	1.305	0.1039	0.9895	0.992
GRAFT_VERSUS_HOST_DISEASE	-0.5795	-1.396	0.1104	0.7997	0.954
VALINE_LEUCINE_AND_ISOLEUCINE_DEGRADATION	-0.4668	-1.3868	0.1111	0.7053	0.959
B_CELL_RECEPTOR_SIGNALING_PATHWAY	-0.4987	-1.3786	0.1235	0.6368	0.964
T_CELL_RECEPTOR_SIGNALING_PATHWAY	-0.428	-1.339	0.1423	0.6698	0.982
MELANOGENESIS	0.2983	1.2372	0.1423	0.849	0.997
METABOLISM_OF_XENOBIOTICS_BY_CYTOCHROME_P450	0.468	1.2658	0.1459	0.9547	0.996
PROTEIN_EXPORT	-0.6423	-1.3628	0.1485	0.6133	0.969
COLORECTAL_CANCER	-0.3966	-1.2827	0.1505	0.7356	0.994
VASCULAR_SMOOTH_MUSCLE_CONTRACTION	0.3277	1.2926	0.1518	0.9688	0.992
STEROID_HORMONE_BIOSYNTHESIS	0.4959	1.2652	0.1552	0.8933	0.996
TYROSINE_METABOLISM	0.4275	1.2457	0.1663	0.8661	0.997
N_GLYCAN_BIOSYNTHESIS	-0.446	-1.3333	0.168	0.6516	0.982
MATURITY_ONSET_DIABETES_OF_THE_YOUNG	0.5928	1.3188	0.1735	1	0.987
ARRHYTHMOGENIC_RIGHT_VENTRICULAR_CARDIOMYOPATHY_ARVC	0.3886	1.2341	0.1761	0.8153	0.997
GLYCOSYLPHOSPHATIDYLINOSITOL_GPI_ANCHOR_BIOSYNTHESIS	-0.4477	-1.3211	0.1816	0.6257	0.985
PARKINSONS_DISEASE	-0.4279	-1.3686	0.1891	0.6311	0.967
NON_HOMOLOGOUS_END_JOINING	-0.5513	-1.2693	0.1976	0.7203	0.995
LINOLEIC_ACID_METABOLISM	0.5319	1.2573	0.2069	0.8682	0.996
AMINO_SUGAR_AND_NUCLEOTIDE_SUGAR_METABOLISM	-0.4066	-1.2231	0.2078	0.7936	0.999
APOPTOSIS	-0.3943	-1.2459	0.224	0.7416	0.995
GLYCOSPHINGOLIPID_BIOSYNTHESIS_GANGLIO_SERIES	-0.415	-1.207	0.23	0.7914	0.999
LONG_TERM_DEPRESSION	0.3188	1.1651	0.2328	0.9493	0.999
CITRATE_CYCLE_TCA_CYCLE	-0.4485	-1.2681	0.2408	0.694	0.995
COMPLEMENT_AND_COAGULATION_CASCADES	0.4331	1.189	0.2476	0.9452	0.999
OXIDATIVE_PHOSPHORYLATION	-0.4139	-1.2807	0.2495	0.7088	0.995
AXON_GUIDANCE	0.2926	1.1485	0.2579	0.926	0.999
ALLOGRAFT_REJECTION	-0.4244	-1.1514	0.2635	0.8191	0.999
RIBOSOME	-0.6163	-1.3249	0.2645	0.645	0.984
PRIMARY_IMMUNODEFICIENCY	-0.4167	-1.2056	0.2672	0.7688	0.999
CELL_CYCLE	-0.3392	-1.159	0.282	0.8439	0.999
PEROXISOME	-0.3334	-1.1504	0.2846	0.7988	0.999
TASTE_TRANSDUCTION	0.4633	1.1799	0.2857	0.9347	0.999
GLYCINE_SERINE_AND_THREONINE_METABOLISM	0.3697	1.1202	0.2863	0.9529	1
NOD_LIKE_RECEPTOR_SIGNALING_PATHWAY	-0.4072	-1.1946	0.2928	0.7779	0.999
TRYPTOPHAN_METABOLISM	0.3756	1.1198	0.2934	0.9188	1
BASE_EXCISION_REPAIR	-0.4347	-1.2139	0.2992	0.7972	0.999
PRIMARY_BILE_ACID_BIOSYNTHESIS	0.5334	1.1566	0.3014	0.9367	0.999
PROXIMAL_TUBULE_BICARBONATE_RECLAMATION	0.3507	1.1113	0.3126	0.8819	1
MTOR_SIGNALING_PATHWAY	-0.3439	-1.1557	0.3214	0.8295	0.999
PROPANOATE_METABOLISM	-0.3877	-1.1079	0.3237	0.8373	0.999
NITROGEN_METABOLISM	0.3654	1.103	0.3244	0.8783	1
ALZHEIMERS_DISEASE	-0.3186	-1.1637	0.33	0.8542	0.999
DRUG_METABOLISM_OTHER_ENZYMES	0.3646	1.118	0.33	0.8918	1
PPAR_SIGNALING_PATHWAY	0.3256	1.0786	0.34	0.9245	1
PYRUVATE_METABOLISM	-0.3121	-1.0793	0.3469	0.8813	0.999
PHENYLALANINE_METABOLISM	0.4176	1.1206	0.3469	0.9896	1
NOTCH_SIGNALING_PATHWAY	-0.3141	-1.1288	0.3544	0.8419	0.999
PYRIMIDINE_METABOLISM	-0.3216	-1.1283	0.3611	0.8208	0.999
HUNTINGTONS_DISEASE	-0.3024	-1.12	0.3658	0.8237	0.999
LIMONENE_AND_PINENE_DEGRADATION	-0.476	-1.0863	0.3667	0.8817	0.999
SELENOAMINO_ACID_METABOLISM	-0.3176	-1.0722	0.3695	0.8799	1
GLYCOSAMINOGLYCAN_BIOSYNTHESIS_HEPARAN_SULFATE	0.3524	1.0512	0.3775	0.924	1
CARDIAC_MUSCLE_CONTRACTION	0.2631	1.0324	0.3975	0.9538	1
TYPE_I_DIABETES_MELLITUS	-0.3609	-1.0616	0.3988	0.87	1
LYSOSOME	-0.3161	-1.0639	0.4012	0.8844	1
FC_GAMMA_R_MEDIATED_PHAGOCYTOSIS	-0.3147	-1.0492	0.4032	0.8859	1
TAURINE_AND_HYPOTAURINE_METABOLISM	0.4315	1.0573	0.4163	0.9331	1
RENIN_ANGIOTENSIN_SYSTEM	0.467	1.0647	0.4196	0.9376	1
GNRH_SIGNALING_PATHWAY	0.2162	1.0119	0.4254	0.9117	1
RNA_POLYMERASE	-0.3669	-1.0486	0.4337	0.8684	1
TIGHT_JUNCTION	0.2351	1.0157	0.4375	0.9246	1
ALPHA_LINOLENIC_ACID_METABOLISM	0.3956	1.0239	0.4444	0.9521	1
ARACHIDONIC_ACID_METABOLISM	0.3456	1.0066	0.4449	0.9027	1
TYPE_II_DIABETES_MELLITUS	0.2572	0.9769	0.4489	0.9149	1
LEISHMANIA_INFECTION	-0.3976	-1.0379	0.4519	0.8804	1
ASCORBATE_AND_ALDARATE_METABOLISM	0.4436	1.0187	0.4542	0.9416	1
ACUTE_MYELOID_LEUKEMIA	-0.3119	-1.0077	0.4603	0.9459	1
PENTOSE_PHOSPHATE_PATHWAY	-0.3165	-0.9778	0.477	0.9918	1
STARCH_AND_SUCROSE_METABOLISM	0.3372	0.9777	0.4789	0.9346	1
ALDOSTERONE_REGULATED_SODIUM_REABSORPTION	0.2717	0.9661	0.4803	0.9222	1
PATHOGENIC_ESCHERICHIA_COLI_INFECTION	-0.3213	-0.9905	0.4833	0.9767	1
TERPENOID_BACKBONE_BIOSYNTHESIS	-0.3687	-0.9763	0.4843	0.9765	1
REGULATION_OF_AUTOPHAGY	0.3723	0.9913	0.4851	0.9212	1
OTHER_GLYCAN_DEGRADATION	-0.3685	-0.9707	0.4905	0.9739	1
LYSINE_DEGRADATION	-0.2953	-0.9687	0.4978	0.9431	1
HOMOLOGOUS_RECOMBINATION	-0.3087	-0.9697	0.5081	0.9582	1
NEUROTROPHIN_SIGNALING_PATHWAY	-0.259	-0.9669	0.5166	0.9315	1
ALANINE_ASPARTATE_AND_GLUTAMATE_METABOLISM	0.2834	0.9507	0.5177	0.8998	1
SMALL_CELL_LUNG_CANCER	-0.2359	-0.9593	0.5227	0.9345	1
FOCAL_ADHESION	0.2333	0.9578	0.5256	0.9217	1
RIBOFLAVIN_METABOLISM	0.3395	0.945	0.5275	0.8945	1
GLYCOSPHINGOLIPID_BIOSYNTHESIS_LACTO_AND_NEOLACTO_SERIES	0.3378	0.9543	0.5542	0.9102	1
NATURAL_KILLER_CELL_MEDIATED_CYTOTOXICITY	-0.2552	-0.9121	0.5641	1	1
PENTOSE_AND_GLUCURONATE_INTERCONVERSIONS	0.3723	0.9369	0.5642	0.8956	1
O_GLYCAN_BIOSYNTHESIS	0.2965	0.9345	0.5653	0.883	1
VIRAL_MYOCARDITIS	-0.2477	-0.9102	0.5726	1	1
CHRONIC_MYELOID_LEUKEMIA	-0.2589	-0.8924	0.5832	0.9609	1
ENDOMETRIAL_CANCER	-0.2518	-0.9095	0.5848	0.9968	1
FC_EPSILON_RI_SIGNALING_PATHWAY	-0.2429	-0.8947	0.589	0.9864	1
GLYCOSAMINOGLYCAN_DEGRADATION	0.2946	0.899	0.5908	0.9307	1
GAP_JUNCTION	0.2454	0.9062	0.5914	0.9327	1
ANTIGEN_PROCESSING_AND_PRESENTATION	-0.2827	-0.9181	0.5984	1	1
NON_SMALL_CELL_LUNG_CANCER	-0.234	-0.8765	0.6065	0.9832	1
EPITHELIAL_CELL_SIGNALING_IN_HELICOBACTER_PYLORI_INFECTION	-0.2568	-0.8664	0.6137	0.978	1
CIRCADIAN_RHYTHM_MAMMAL	-0.3696	-0.8462	0.6196	0.9817	1
INOSITOL_PHOSPHATE_METABOLISM	-0.2361	-0.9065	0.6209	0.9883	1
ARGININE_AND_PROLINE_METABOLISM	0.2246	0.8971	0.6238	0.9172	1
GLYCEROPHOSPHOLIPID_METABOLISM	-0.2194	-0.8983	0.6242	0.9935	1
VIBRIO_CHOLERAE_INFECTION	-0.2346	-0.8931	0.6252	0.9743	1
PANCREATIC_CANCER	-0.242	-0.8596	0.6324	0.9788	1
OOCYTE_MEIOSIS	-0.2051	-0.873	0.6518	0.9771	1
GLYCOSAMINOGLYCAN_BIOSYNTHESIS_KERATAN_SULFATE	0.2726	0.8221	0.6667	0.9606	1
PROSTATE_CANCER	-0.2116	-0.8495	0.6679	0.9882	1
ONE_CARBON_POOL_BY_FOLATE	-0.2936	-0.837	0.6699	0.9879	1
GLYCOLYSIS_GLUCONEOGENESIS	0.2352	0.8722	0.681	0.9559	1
GLYOXYLATE_AND_DICARBOXYLATE_METABOLISM	-0.2879	-0.8215	0.6932	0.9552	1
SPHINGOLIPID_METABOLISM	-0.26	-0.825	0.6937	0.9599	1
BETA_ALANINE_METABOLISM	-0.3024	-0.8308	0.7019	0.974	1
CYTOKINE_CYTOKINE_RECEPTOR_INTERACTION	0.2534	0.8635	0.7067	0.9577	1
RENAL_CELL_CARCINOMA	-0.2202	-0.7835	0.7089	0.9913	1
ABC_TRANSPORTERS	0.2478	0.8507	0.716	0.951	1
PANTOTHENATE_AND_COA_BIOSYNTHESIS	-0.313	-0.8018	0.7304	0.9687	1
HEMATOPOIETIC_CELL_LINEAGE	-0.2503	-0.8162	0.7346	0.9534	1
PURINE_METABOLISM	-0.1906	-0.8359	0.7384	0.9766	1
AUTOIMMUNE_THYROID_DISEASE	0.2811	0.8259	0.753	0.9854	1
BLADDER_CANCER	0.2363	0.7718	0.7562	0.9772	1
HISTIDINE_METABOLISM	0.2763	0.7829	0.7761	0.9886	1
INTESTINAL_IMMUNE_NETWORK_FOR_IGA_PRODUCTION	-0.2436	-0.7803	0.7798	0.9848	1
GALACTOSE_METABOLISM	0.2418	0.789	0.7823	0.9932	1
GLUTATHIONE_METABOLISM	-0.2195	-0.7733	0.7868	0.9737	1
ETHER_LIPID_METABOLISM	0.265	0.7567	0.7921	0.9585	1
PROGESTERONE_MEDIATED_OOCYTE_MATURATION	-0.198	-0.8262	0.7937	0.97	1
REGULATION_OF_ACTIN_CYTOSKELETON	0.1779	0.8251	0.8024	0.9705	1
GLYCEROLIPID_METABOLISM	0.243	0.8116	0.8026	0.9656	1
JAK_STAT_SIGNALING_PATHWAY	0.2229	0.8592	0.8062	0.9496	1
BUTANOATE_METABOLISM	0.2266	0.7619	0.8161	0.9643	1
VASOPRESSIN_REGULATED_WATER_REABSORPTION	-0.2055	-0.7432	0.8284	0.9992	1
GLYCOSPHINGOLIPID_BIOSYNTHESIS_GLOBO_SERIES	0.2732	0.7263	0.8294	0.949	1
LONG_TERM_POTENTIATION	-0.1751	-0.7605	0.8371	0.9834	1
FOLATE_BIOSYNTHESIS	-0.2597	-0.6381	0.8447	1	1
ENDOCYTOSIS	-0.1733	-0.7323	0.8458	1	1
NICOTINATE_AND_NICOTINAMIDE_METABOLISM	-0.2322	-0.7206	0.8469	1	1
TGF_BETA_SIGNALING_PATHWAY	0.202	0.7757	0.8516	0.9858	1
ADHERENS_JUNCTION	0.1974	0.7507	0.8522	0.9539	1
MAPK_SIGNALING_PATHWAY	-0.1661	-0.7738	0.8618	0.9846	1
DORSO_VENTRAL_AXIS_FORMATION	0.2347	0.7125	0.8669	0.9421	1
RIG_I_LIKE_RECEPTOR_SIGNALING_PATHWAY	0.2133	0.764	0.8897	0.975	1
P53_SIGNALING_PATHWAY	-0.1972	-0.6942	0.8988	1	1
SULFUR_METABOLISM	-0.2437	-0.647	0.9082	1	1
CYSTEINE_AND_METHIONINE_METABOLISM	0.1849	0.6861	0.9091	0.9491	1
CHEMOKINE_SIGNALING_PATHWAY	-0.1761	-0.6764	0.9157	1	1
GLIOMA	0.1596	0.686	0.934	0.9368	1
INSULIN_SIGNALING_PATHWAY	-0.1665	-0.7174	0.9371	1	1
AMYOTROPHIC_LATERAL_SCLEROSIS_ALS	0.1834	0.6641	0.9405	0.9466	1
PATHWAYS_IN_CANCER	0.1607	0.7495	0.9418	0.942	1
FATTY_ACID_METABOLISM	-0.1942	-0.674	0.9436	1	1
WNT_SIGNALING_PATHWAY	0.1545	0.7422	0.9448	0.94	1
CYTOSOLIC_DNA_SENSING_PATHWAY	0.2242	0.7196	0.9517	0.9449	1
PHOSPHATIDYLINOSITOL_SIGNALING_SYSTEM	-0.1649	-0.6619	0.9611	1	1
ASTHMA	-0.2214	-0.5906	0.9705	1	1
TOLL_LIKE_RECEPTOR_SIGNALING_PATHWAY	-0.1865	-0.5991	0.9789	1	1
CELL_ADHESION_MOLECULES_CAMS	0.1749	0.7096	0.9791	0.9331	1
LEUKOCYTE_TRANSENDOTHELIAL_MIGRATION	-0.1468	-0.6029	0.9815	1	1
GLYCOSAMINOGLYCAN_BIOSYNTHESIS_CHONDROITIN_SULFATE	0.1463	0.4857	0.9841	0.9892	1
ERBB_SIGNALING_PATHWAY	-0.1508	-0.6117	0.9858	1	1
FRUCTOSE_AND_MANNOSE_METABOLISM	-0.1511	-0.522	0.9861	1	1
BIOSYNTHESIS_OF_UNSATURATED_FATTY_ACIDS	0.1721	0.5111	0.9879	0.9957	1
SYSTEMIC_LUPUS_ERYTHEMATOSUS	0.1971	0.6142	0.9897	0.975	1
VEGF_SIGNALING_PATHWAY	-0.1287	-0.5296	0.992	1	1
PORPHYRIN_AND_CHLOROPHYLL_METABOLISM	0.1786	0.5312	0.9921	1	1
THYROID_CANCER	-0.1373	-0.48	0.9961	0.9993	1
STEROID_BIOSYNTHESIS	-0.1519	-0.4294	0.9962	0.9954	1
ADIPOCYTOKINE_SIGNALING_PATHWAY	-0.1426	-0.5553	0.9962	1	1
PRION_DISEASES	-0.1659	-0.5348	0.9981	1	1

## Sheet: CD247
Term	ES	NES	pvalue	FDR	FWER
PRIMARY_IMMUNODEFICIENCY	-0.6034	-1.7766	0.0056	0.2014	0.151
DNA_REPLICATION	-0.6717	-1.6648	0.006	0.3915	0.414
MISMATCH_REPAIR	-0.6651	-1.6518	0.0099	0.3042	0.46
NUCLEOTIDE_EXCISION_REPAIR	-0.5943	-1.594	0.0118	0.3865	0.607
RETINOL_METABOLISM	0.5623	1.4186	0.0181	1	0.915
NEUROACTIVE_LIGAND_RECEPTOR_INTERACTION	0.5375	1.4511	0.0202	1	0.891
UBIQUITIN_MEDIATED_PROTEOLYSIS	-0.4732	-1.5309	0.0299	0.5404	0.775
RENIN_ANGIOTENSIN_SYSTEM	0.6358	1.4356	0.0354	1	0.906
DRUG_METABOLISM_CYTOCHROME_P450	0.5359	1.4103	0.0362	1	0.923
MATURITY_ONSET_DIABETES_OF_THE_YOUNG	0.6493	1.431	0.0413	1	0.909
TERPENOID_BACKBONE_BIOSYNTHESIS	-0.5835	-1.518	0.0418	0.5009	0.801
RNA_DEGRADATION	-0.5688	-1.4764	0.048	0.5252	0.869
SPLICEOSOME	-0.5986	-1.5023	0.0483	0.4887	0.831
PRIMARY_BILE_ACID_BIOSYNTHESIS	0.6382	1.453	0.0501	1	0.891
PYRIMIDINE_METABOLISM	-0.4225	-1.4591	0.0535	0.5371	0.898
ARRHYTHMOGENIC_RIGHT_VENTRICULAR_CARDIOMYOPATHY_ARVC	0.4194	1.3408	0.0626	1	0.97
T_CELL_RECEPTOR_SIGNALING_PATHWAY	-0.4607	-1.418	0.0635	0.5362	0.941
AMINOACYL_TRNA_BIOSYNTHESIS	-0.6302	-1.417	0.0668	0.4982	0.942
OLFACTORY_TRANSDUCTION	0.6329	1.4008	0.0706	0.9598	0.927
BASE_EXCISION_REPAIR	-0.5211	-1.4318	0.0885	0.5336	0.926
STEROID_HORMONE_BIOSYNTHESIS	0.5233	1.3563	0.0885	1	0.962
PROTEIN_EXPORT	-0.6601	-1.4453	0.0895	0.5368	0.914
HOMOLOGOUS_RECOMBINATION	-0.4289	-1.3404	0.0998	0.5829	0.987
COLORECTAL_CANCER	-0.4125	-1.3484	0.1071	0.5888	0.983
NON_HOMOLOGOUS_END_JOINING	-0.5997	-1.3629	0.1131	0.6127	0.976
METABOLISM_OF_XENOBIOTICS_BY_CYTOCHROME_P450	0.4684	1.2938	0.1153	1	0.984
PROTEASOME	-0.615	-1.3969	0.1248	0.5273	0.954
LONG_TERM_DEPRESSION	0.3509	1.2788	0.1297	1	0.986
AMINO_SUGAR_AND_NUCLEOTIDE_SUGAR_METABOLISM	-0.4362	-1.2952	0.1375	0.5886	0.994
CALCIUM_SIGNALING_PATHWAY	0.3559	1.2592	0.14	1	0.99
BASAL_TRANSCRIPTION_FACTORS	-0.4217	-1.3186	0.142	0.594	0.988
CIRCADIAN_RHYTHM_MAMMAL	-0.5878	-1.3582	0.1443	0.5901	0.976
CELL_CYCLE	-0.3918	-1.3337	0.1621	0.5748	0.988
AXON_GUIDANCE	0.3081	1.2073	0.1758	1	0.996
COMPLEMENT_AND_COAGULATION_CASCADES	0.4688	1.2577	0.1813	0.9993	0.99
TASTE_TRANSDUCTION	0.4944	1.2854	0.1818	1	0.985
DRUG_METABOLISM_OTHER_ENZYMES	0.3943	1.2202	0.1856	1	0.993
LINOLEIC_ACID_METABOLISM	0.5481	1.282	0.1902	1	0.985
RNA_POLYMERASE	-0.4604	-1.3077	0.1954	0.6006	0.993
PPAR_SIGNALING_PATHWAY	0.3602	1.1966	0.1967	0.9432	0.997
N_GLYCAN_BIOSYNTHESIS	-0.4296	-1.2829	0.2	0.6023	0.996
HYPERTROPHIC_CARDIOMYOPATHY_HCM	0.3398	1.2014	0.2277	0.9688	0.996
REGULATION_OF_AUTOPHAGY	0.4463	1.2065	0.2282	1	0.996
ASCORBATE_AND_ALDARATE_METABOLISM	0.5184	1.194	0.2326	0.9105	0.997
GLYCOSPHINGOLIPID_BIOSYNTHESIS_GLOBO_SERIES	0.4454	1.2028	0.2361	1	0.996
MELANOMA	0.3347	1.1698	0.238	0.9202	0.998
ECM_RECEPTOR_INTERACTION	0.4161	1.1828	0.2399	0.9108	0.997
PURINE_METABOLISM	-0.2738	-1.1529	0.2422	0.7861	1
CITRATE_CYCLE_TCA_CYCLE	-0.4429	-1.2466	0.2471	0.6398	0.997
STARCH_AND_SUCROSE_METABOLISM	0.3796	1.1244	0.2495	0.9769	0.998
PARKINSONS_DISEASE	-0.3982	-1.2519	0.253	0.6745	0.997
GLYCOSYLPHOSPHATIDYLINOSITOL_GPI_ANCHOR_BIOSYNTHESIS	-0.4163	-1.2023	0.254	0.729	1
RIBOSOME	-0.6311	-1.3067	0.2718	0.5775	0.993
B_CELL_RECEPTOR_SIGNALING_PATHWAY	-0.4491	-1.2284	0.2766	0.6716	0.997
OXIDATIVE_PHOSPHORYLATION	-0.3991	-1.2494	0.2854	0.6561	0.997
GLYCOSAMINOGLYCAN_BIOSYNTHESIS_HEPARAN_SULFATE	0.3782	1.1329	0.2916	0.9837	0.998
VALINE_LEUCINE_AND_ISOLEUCINE_DEGRADATION	-0.394	-1.1602	0.2922	0.7871	1
GRAFT_VERSUS_HOST_DISEASE	-0.4878	-1.1678	0.2935	0.8145	1
TYROSINE_METABOLISM	0.3853	1.1489	0.2964	0.9594	0.998
O_GLYCAN_BIOSYNTHESIS	0.3496	1.1107	0.304	0.9553	0.998
HUNTINGTONS_DISEASE	-0.3172	-1.1611	0.3124	0.8092	1
NITROGEN_METABOLISM	0.3687	1.0936	0.3143	0.9206	0.998
PENTOSE_AND_GLUCURONATE_INTERCONVERSIONS	0.4409	1.1062	0.3264	0.9087	0.998
TRYPTOPHAN_METABOLISM	0.3633	1.0915	0.3288	0.899	0.999
DILATED_CARDIOMYOPATHY	0.3123	1.1134	0.334	0.9795	0.998
GLYCOSPHINGOLIPID_BIOSYNTHESIS_LACTO_AND_NEOLACTO_SERIES	0.375	1.1069	0.3347	0.9369	0.998
CYTOKINE_CYTOKINE_RECEPTOR_INTERACTION	0.3142	1.0726	0.336	0.929	0.999
PYRUVATE_METABOLISM	-0.3149	-1.0762	0.3513	0.9266	1
VALINE_LEUCINE_AND_ISOLEUCINE_BIOSYNTHESIS	-0.5154	-1.1093	0.3671	0.9	1
NICOTINATE_AND_NICOTINAMIDE_METABOLISM	0.3428	1.0673	0.3778	0.893	0.999
APOPTOSIS	-0.3499	-1.1006	0.3788	0.8761	1
NON_SMALL_CELL_LUNG_CANCER	-0.2923	-1.0736	0.38	0.9109	1
SNARE_INTERACTIONS_IN_VESICULAR_TRANSPORT	-0.3815	-1.1015	0.3936	0.8984	1
LYSINE_DEGRADATION	-0.3126	-1.0311	0.3949	0.9241	1
MELANOGENESIS	0.2487	1.0329	0.3972	0.9199	0.999
VASCULAR_SMOOTH_MUSCLE_CONTRACTION	0.2684	1.0456	0.4087	0.9073	0.999
ONE_CARBON_POOL_BY_FOLATE	-0.3711	-1.0502	0.4105	0.9342	1
JAK_STAT_SIGNALING_PATHWAY	0.2672	1.0243	0.4157	0.9207	0.999
PROPANOATE_METABOLISM	-0.359	-1.0341	0.4176	0.9602	1
RIG_I_LIKE_RECEPTOR_SIGNALING_PATHWAY	0.2829	1.0118	0.4183	0.8889	1
BASAL_CELL_CARCINOMA	0.3304	1.0686	0.4271	0.9145	0.999
ARACHIDONIC_ACID_METABOLISM	0.3473	1.0219	0.4346	0.9052	0.999
ALZHEIMERS_DISEASE	-0.2812	-1.032	0.4347	0.9441	1
ACUTE_MYELOID_LEUKEMIA	-0.3292	-1.0521	0.4369	0.952	1
HEDGEHOG_SIGNALING_PATHWAY	0.3209	1.0529	0.44	0.911	0.999
TIGHT_JUNCTION	0.2368	1.0123	0.4433	0.9091	1
PENTOSE_PHOSPHATE_PATHWAY	-0.3334	-1.0085	0.4442	0.9458	1
INTESTINAL_IMMUNE_NETWORK_FOR_IGA_PRODUCTION	-0.3159	-0.9987	0.4474	0.9516	1
VASOPRESSIN_REGULATED_WATER_REABSORPTION	-0.2806	-0.9913	0.4511	0.9122	1
CHRONIC_MYELOID_LEUKEMIA	-0.2926	-1.0205	0.4564	0.9326	1
FOCAL_ADHESION	0.2478	0.9856	0.463	0.9187	1
NEUROTROPHIN_SIGNALING_PATHWAY	-0.2672	-0.994	0.466	0.9245	1
GLYCOSAMINOGLYCAN_DEGRADATION	0.3218	0.9987	0.4704	0.9032	1
PEROXISOME	-0.2903	-0.9946	0.4785	0.9427	1
TAURINE_AND_HYPOTAURINE_METABOLISM	0.4092	0.9832	0.4828	0.9049	1
ABC_TRANSPORTERS	0.2811	0.9797	0.501	0.8943	1
SULFUR_METABOLISM	0.3609	0.9598	0.5021	0.9092	1
ALPHA_LINOLENIC_ACID_METABOLISM	0.3733	0.9757	0.5078	0.8864	1
STEROID_BIOSYNTHESIS	-0.3437	-0.9472	0.5092	0.996	1
ALLOGRAFT_REJECTION	-0.3567	-0.9517	0.5236	1	1
GLYCINE_SERINE_AND_THREONINE_METABOLISM	0.309	0.9517	0.537	0.8932	1
TGF_BETA_SIGNALING_PATHWAY	0.2514	0.9582	0.5391	0.8951	1
REGULATION_OF_ACTIN_CYTOSKELETON	0.209	0.9371	0.5462	0.8772	1
TYPE_II_DIABETES_MELLITUS	0.2552	0.9476	0.5472	0.8859	1
ALDOSTERONE_REGULATED_SODIUM_REABSORPTION	0.2656	0.9409	0.548	0.8849	1
PANCREATIC_CANCER	-0.2579	-0.9217	0.5595	1	1
PHOSPHATIDYLINOSITOL_SIGNALING_SYSTEM	-0.2271	-0.9119	0.5758	1	1
CARDIAC_MUSCLE_CONTRACTION	0.2315	0.9181	0.5764	0.9059	1
TYPE_I_DIABETES_MELLITUS	-0.3157	-0.9092	0.5852	1	1
DORSO_VENTRAL_AXIS_FORMATION	0.2912	0.8967	0.5884	0.8913	1
ADHERENS_JUNCTION	0.2403	0.9022	0.5939	0.9103	1
LIMONENE_AND_PINENE_DEGRADATION	-0.4035	-0.9047	0.6	1	1
PANTOTHENATE_AND_COA_BIOSYNTHESIS	0.359	0.8969	0.6013	0.9062	1
OTHER_GLYCAN_DEGRADATION	-0.3299	-0.8779	0.6114	1	1
AUTOIMMUNE_THYROID_DISEASE	0.3065	0.911	0.614	0.907	1
LYSOSOME	-0.2611	-0.8686	0.6171	1	1
ENDOMETRIAL_CANCER	-0.2471	-0.8807	0.6245	1	1
NOD_LIKE_RECEPTOR_SIGNALING_PATHWAY	-0.285	-0.8364	0.6502	1	1
SMALL_CELL_LUNG_CANCER	-0.2194	-0.8927	0.6601	1	1
HISTIDINE_METABOLISM	0.2971	0.8513	0.6761	0.9461	1
ETHER_LIPID_METABOLISM	0.2941	0.8411	0.6862	0.9242	1
PHENYLALANINE_METABOLISM	0.3146	0.8531	0.6876	0.9576	1
INOSITOL_PHOSPHATE_METABOLISM	-0.224	-0.8562	0.6881	1	1
GALACTOSE_METABOLISM	0.2478	0.8066	0.6973	0.9499	1
NATURAL_KILLER_CELL_MEDIATED_CYTOTOXICITY	-0.2354	-0.8291	0.7008	1	1
GLYCOLYSIS_GLUCONEOGENESIS	0.226	0.8602	0.703	0.9579	1
GAP_JUNCTION	0.2306	0.8454	0.7066	0.9438	1
VIRAL_MYOCARDITIS	-0.2375	-0.8616	0.7126	1	1
PROGESTERONE_MEDIATED_OOCYTE_MATURATION	-0.2058	-0.86	0.7149	1	1
THYROID_CANCER	-0.2311	-0.8099	0.7316	1	1
RENAL_CELL_CARCINOMA	-0.2155	-0.7698	0.7362	1	1
GLYCEROLIPID_METABOLISM	0.246	0.8451	0.7439	0.9297	1
OOCYTE_MEIOSIS	-0.1802	-0.774	0.7741	1	1
LEISHMANIA_INFECTION	-0.2705	-0.7114	0.776	1	1
ENDOCYTOSIS	-0.1864	-0.7792	0.7771	1	1
PATHOGENIC_ESCHERICHIA_COLI_INFECTION	-0.2388	-0.7249	0.7776	1	1
ALANINE_ASPARTATE_AND_GLUTAMATE_METABOLISM	0.2346	0.794	0.7802	0.9454	1
GLUTATHIONE_METABOLISM	-0.2248	-0.7625	0.7804	1	1
PROSTATE_CANCER	-0.1967	-0.7725	0.7853	1	1
PROXIMAL_TUBULE_BICARBONATE_RECLAMATION	0.2592	0.8163	0.7864	0.9594	1
GLYOXYLATE_AND_DICARBOXYLATE_METABOLISM	0.2631	0.7491	0.795	0.982	1
CYTOSOLIC_DNA_SENSING_PATHWAY	0.253	0.8086	0.7972	0.9601	1
HEMATOPOIETIC_CELL_LINEAGE	-0.2391	-0.7629	0.7976	1	1
MTOR_SIGNALING_PATHWAY	-0.2089	-0.7001	0.8	1	1
ANTIGEN_PROCESSING_AND_PRESENTATION	-0.2422	-0.7722	0.8226	1	1
GLYCEROPHOSPHOLIPID_METABOLISM	-0.1965	-0.7949	0.8261	1	1
ADIPOCYTOKINE_SIGNALING_PATHWAY	0.1984	0.7652	0.8286	0.9827	1
CYSTEINE_AND_METHIONINE_METABOLISM	-0.2026	-0.7472	0.8437	1	1
CELL_ADHESION_MOLECULES_CAMS	0.1988	0.7943	0.8703	0.9586	1
PRION_DISEASES	0.2239	0.7243	0.8812	0.9932	1
LEUKOCYTE_TRANSENDOTHELIAL_MIGRATION	0.1727	0.6981	0.8861	1	1
INSULIN_SIGNALING_PATHWAY	-0.171	-0.733	0.8911	1	1
TOLL_LIKE_RECEPTOR_SIGNALING_PATHWAY	0.2157	0.6979	0.8935	0.9896	1
FC_EPSILON_RI_SIGNALING_PATHWAY	-0.1881	-0.6817	0.8954	1	1
SYSTEMIC_LUPUS_ERYTHEMATOSUS	0.2277	0.7215	0.8988	0.9845	1
SELENOAMINO_ACID_METABOLISM	-0.2058	-0.6666	0.9006	1	1
VIBRIO_CHOLERAE_INFECTION	-0.186	-0.6839	0.9051	1	1
GLYCOSPHINGOLIPID_BIOSYNTHESIS_GANGLIO_SERIES	-0.2262	-0.6679	0.9056	1	1
AMYOTROPHIC_LATERAL_SCLEROSIS_ALS	-0.1893	-0.6885	0.9077	1	1
EPITHELIAL_CELL_SIGNALING_IN_HELICOBACTER_PYLORI_INFECTION	-0.1915	-0.6257	0.9145	1	1
RIBOFLAVIN_METABOLISM	0.233	0.6515	0.9185	1	1
WNT_SIGNALING_PATHWAY	0.1573	0.753	0.9293	0.9892	1
FC_GAMMA_R_MEDIATED_PHAGOCYTOSIS	-0.1734	-0.5608	0.9304	1	1
FRUCTOSE_AND_MANNOSE_METABOLISM	-0.1848	-0.6269	0.9426	1	1
PATHWAYS_IN_CANCER	0.1565	0.7283	0.9477	1	1
GLYCOSAMINOGLYCAN_BIOSYNTHESIS_KERATAN_SULFATE	0.1825	0.539	0.9481	1	1
BLADDER_CANCER	0.1843	0.5943	0.9496	1	1
LONG_TERM_POTENTIATION	0.1527	0.6637	0.9513	1	1
ASTHMA	0.2448	0.6451	0.9535	0.9941	1
PORPHYRIN_AND_CHLOROPHYLL_METABOLISM	-0.2182	-0.647	0.9569	1	1
BUTANOATE_METABOLISM	0.1976	0.656	0.9577	1	1
FATTY_ACID_METABOLISM	-0.187	-0.66	0.9615	1	1
VEGF_SIGNALING_PATHWAY	-0.1449	-0.5802	0.9633	1	1
P53_SIGNALING_PATHWAY	-0.1745	-0.6218	0.9664	1	1
BIOSYNTHESIS_OF_UNSATURATED_FATTY_ACIDS	-0.1912	-0.574	0.9678	1	1
ARGININE_AND_PROLINE_METABOLISM	0.1559	0.6294	0.9692	0.9946	1
SPHINGOLIPID_METABOLISM	0.1681	0.5322	0.9751	0.9997	1
NOTCH_SIGNALING_PATHWAY	-0.1261	-0.4353	0.9781	0.9952	1
FOLATE_BIOSYNTHESIS	-0.1918	-0.4761	0.9882	1	1
CHEMOKINE_SIGNALING_PATHWAY	-0.1381	-0.5171	0.9902	1	1
GLYCOSAMINOGLYCAN_BIOSYNTHESIS_CHONDROITIN_SULFATE	0.1382	0.4552	0.9919	0.993	1
BETA_ALANINE_METABOLISM	-0.1884	-0.5112	0.992	1	1
ERBB_SIGNALING_PATHWAY	-0.1421	-0.5774	0.9962	1	1
GLIOMA	0.1156	0.496	0.998	0.9979	1
GNRH_SIGNALING_PATHWAY	-0.1103	-0.5183	1	1	1
MAPK_SIGNALING_PATHWAY	0.1192	0.5631	1	1	1

## Sheet: FCER1G
Term	ES	NES	pvalue	FDR	FWER
B_CELL_RECEPTOR_SIGNALING_PATHWAY	-0.6143	-1.7007	0	0.0469	0.311
NOD_LIKE_RECEPTOR_SIGNALING_PATHWAY	-0.6059	-1.7492	0.002	0.0488	0.211
APOPTOSIS	-0.5717	-1.8312	0.002	0.0604	0.092
LEISHMANIA_INFECTION	-0.707	-1.8644	0.002	0.1159	0.065
TYROSINE_METABOLISM	0.5311	1.6059	0.0039	0.7319	0.578
MTOR_SIGNALING_PATHWAY	-0.5399	-1.7889	0.004	0.0422	0.143
LYSOSOME	-0.5359	-1.8217	0.004	0.0498	0.1
VIRAL_MYOCARDITIS	-0.4553	-1.6853	0.004	0.0498	0.348
COLORECTAL_CANCER	-0.5037	-1.6635	0.004	0.051	0.395
T_CELL_RECEPTOR_SIGNALING_PATHWAY	-0.5123	-1.6116	0.004	0.072	0.53
NEUROTROPHIN_SIGNALING_PATHWAY	-0.4765	-1.7667	0.0041	0.0435	0.179
GRAFT_VERSUS_HOST_DISEASE	-0.6925	-1.7129	0.0041	0.0475	0.287
ALLOGRAFT_REJECTION	-0.606	-1.6713	0.0041	0.0519	0.379
TYPE_I_DIABETES_MELLITUS	-0.5539	-1.6752	0.0041	0.0523	0.375
FC_GAMMA_R_MEDIATED_PHAGOCYTOSIS	-0.571	-1.8449	0.0041	0.0793	0.085
MAPK_SIGNALING_PATHWAY	-0.3562	-1.658	0.0059	0.0519	0.41
NATURAL_KILLER_CELL_MEDIATED_CYTOTOXICITY	-0.4797	-1.7437	0.0061	0.0472	0.224
FC_EPSILON_RI_SIGNALING_PATHWAY	-0.4946	-1.7932	0.0062	0.0473	0.138
HEMATOPOIETIC_CELL_LINEAGE	-0.5358	-1.7196	0.0064	0.0478	0.273
LEUKOCYTE_TRANSENDOTHELIAL_MIGRATION	-0.4272	-1.7289	0.0078	0.0464	0.25
ACUTE_MYELOID_LEUKEMIA	-0.5276	-1.6876	0.008	0.0511	0.338
RENAL_CELL_CARCINOMA	-0.5079	-1.7817	0.0118	0.0399	0.151
EPITHELIAL_CELL_SIGNALING_IN_HELICOBACTER_PYLORI_INFECTION	-0.5554	-1.8046	0.0143	0.0492	0.122
ALZHEIMERS_DISEASE	-0.444	-1.6661	0.0144	0.0523	0.393
TOLL_LIKE_RECEPTOR_SIGNALING_PATHWAY	-0.5011	-1.6029	0.0145	0.0747	0.548
PROTEASOME	-0.682	-1.5616	0.0164	0.0936	0.642
CHEMOKINE_SIGNALING_PATHWAY	-0.4601	-1.7342	0.0186	0.0473	0.238
PATHOGENIC_ESCHERICHIA_COLI_INFECTION	-0.5509	-1.7052	0.0205	0.0483	0.3
PROSTATE_CANCER	-0.4113	-1.6185	0.0207	0.0701	0.515
SNARE_INTERACTIONS_IN_VESICULAR_TRANSPORT	-0.5318	-1.5617	0.0226	0.0965	0.642
SYSTEMIC_LUPUS_ERYTHEMATOSUS	-0.4722	-1.4948	0.0276	0.1265	0.813
FOLATE_BIOSYNTHESIS	-0.6508	-1.6371	0.0291	0.0605	0.462
ERBB_SIGNALING_PATHWAY	-0.3968	-1.5865	0.0302	0.0833	0.587
INSULIN_SIGNALING_PATHWAY	-0.3604	-1.5169	0.0311	0.1178	0.763
UBIQUITIN_MEDIATED_PROTEOLYSIS	-0.4721	-1.5428	0.0333	0.1044	0.695
ENDOMETRIAL_CANCER	-0.4252	-1.5186	0.0379	0.1227	0.762
PANCREATIC_CANCER	-0.4449	-1.5748	0.0384	0.089	0.614
OLFACTORY_TRANSDUCTION	0.6327	1.4204	0.0485	1	0.937
LONG_TERM_POTENTIATION	-0.3266	-1.4287	0.0503	0.176	0.911
THYROID_CANCER	-0.4182	-1.5007	0.0511	0.124	0.8
ENDOCYTOSIS	-0.3612	-1.4687	0.0532	0.144	0.857
SPHINGOLIPID_METABOLISM	-0.4685	-1.5172	0.0557	0.1208	0.762
AMYOTROPHIC_LATERAL_SCLEROSIS_ALS	-0.3961	-1.4279	0.0602	0.1733	0.911
VEGF_SIGNALING_PATHWAY	-0.3553	-1.4611	0.0642	0.1431	0.865
CHRONIC_MYELOID_LEUKEMIA	-0.4346	-1.5075	0.0646	0.1208	0.785
BASAL_CELL_CARCINOMA	0.4313	1.4003	0.0656	1	0.954
PENTOSE_PHOSPHATE_PATHWAY	-0.4799	-1.4783	0.0665	0.1374	0.846
VIBRIO_CHOLERAE_INFECTION	-0.3775	-1.4155	0.0678	0.1815	0.92
NOTCH_SIGNALING_PATHWAY	-0.4397	-1.548	0.071	0.1024	0.677
NON_SMALL_CELL_LUNG_CANCER	-0.3896	-1.4615	0.0741	0.1458	0.865
DRUG_METABOLISM_CYTOCHROME_P450	0.5153	1.3716	0.0766	1	0.967
PATHWAYS_IN_CANCER	-0.2788	-1.2886	0.0846	0.2983	0.987
OXIDATIVE_PHOSPHORYLATION	-0.4825	-1.5091	0.0867	0.1225	0.779
P53_SIGNALING_PATHWAY	-0.3694	-1.349	0.0928	0.259	0.97
VASOPRESSIN_REGULATED_WATER_REABSORPTION	-0.3784	-1.3688	0.0968	0.2378	0.955
ANTIGEN_PROCESSING_AND_PRESENTATION	-0.4017	-1.3148	0.1136	0.2829	0.979
ASTHMA	-0.5065	-1.3425	0.1178	0.2635	0.971
PARKINSONS_DISEASE	-0.4558	-1.4794	0.1196	0.1395	0.845
SMALL_CELL_LUNG_CANCER	-0.3079	-1.2486	0.1198	0.3193	0.993
ADIPOCYTOKINE_SIGNALING_PATHWAY	-0.3512	-1.3156	0.1202	0.2912	0.979
REGULATION_OF_ACTIN_CYTOSKELETON	-0.2793	-1.2569	0.1203	0.3156	0.992
TASTE_TRANSDUCTION	0.498	1.3069	0.1242	0.9391	0.984
ALANINE_ASPARTATE_AND_GLUTAMATE_METABOLISM	0.3859	1.3091	0.1272	1	0.984
SPLICEOSOME	-0.5725	-1.4643	0.1273	0.1462	0.862
GNRH_SIGNALING_PATHWAY	-0.2733	-1.2802	0.1285	0.3068	0.988
LINOLEIC_ACID_METABOLISM	0.5676	1.3245	0.1339	1	0.982
GLYCEROPHOSPHOLIPID_METABOLISM	-0.3188	-1.2706	0.1368	0.3075	0.991
PROTEIN_EXPORT	-0.6535	-1.424	0.1372	0.1744	0.915
VALINE_LEUCINE_AND_ISOLEUCINE_BIOSYNTHESIS	-0.6103	-1.3422	0.1443	0.2591	0.971
GLYCOSAMINOGLYCAN_BIOSYNTHESIS_CHONDROITIN_SULFATE	-0.4034	-1.312	0.146	0.2827	0.981
INTESTINAL_IMMUNE_NETWORK_FOR_IGA_PRODUCTION	-0.3888	-1.2474	0.1478	0.317	0.993
CIRCADIAN_RHYTHM_MAMMAL	-0.5953	-1.3104	0.1538	0.2802	0.981
HUNTINGTONS_DISEASE	-0.3676	-1.3622	0.1649	0.2429	0.958
RNA_DEGRADATION	-0.5122	-1.3387	0.1674	0.2594	0.972
GLIOMA	-0.2914	-1.2466	0.1677	0.3145	0.993
PRION_DISEASES	-0.3993	-1.2746	0.1757	0.3109	0.991
NON_HOMOLOGOUS_END_JOINING	-0.5663	-1.3148	0.1759	0.2876	0.979
AMINO_SUGAR_AND_NUCLEOTIDE_SUGAR_METABOLISM	-0.4073	-1.2569	0.1765	0.32	0.992
ADHERENS_JUNCTION	-0.3266	-1.2375	0.1773	0.3189	0.993
CELL_ADHESION_MOLECULES_CAMS	-0.2787	-1.1393	0.1824	0.439	1
BLADDER_CANCER	-0.3952	-1.2745	0.185	0.3064	0.991
HEDGEHOG_SIGNALING_PATHWAY	0.388	1.2468	0.1875	1	0.993
NICOTINATE_AND_NICOTINAMIDE_METABOLISM	-0.4123	-1.2579	0.1915	0.3232	0.992
STEROID_HORMONE_BIOSYNTHESIS	0.471	1.2301	0.1973	0.9614	0.996
OTHER_GLYCAN_DEGRADATION	-0.4906	-1.3013	0.206	0.2889	0.984
GLYCINE_SERINE_AND_THREONINE_METABOLISM	0.3986	1.19	0.2118	0.8826	0.999
PROGESTERONE_MEDIATED_OOCYTE_MATURATION	-0.2799	-1.1682	0.2132	0.4219	0.999
N_GLYCAN_BIOSYNTHESIS	-0.4222	-1.2919	0.2143	0.298	0.986
ALPHA_LINOLENIC_ACID_METABOLISM	0.4701	1.2065	0.2263	0.8909	0.999
PROXIMAL_TUBULE_BICARBONATE_RECLAMATION	0.3575	1.1448	0.2295	0.808	1
NEUROACTIVE_LIGAND_RECEPTOR_INTERACTION	0.4506	1.2354	0.2301	1	0.995
TAURINE_AND_HYPOTAURINE_METABOLISM	0.5115	1.2261	0.2341	0.8899	0.996
CELL_CYCLE	-0.3625	-1.2421	0.2444	0.317	0.993
GLYCOSAMINOGLYCAN_BIOSYNTHESIS_HEPARAN_SULFATE	0.3877	1.1599	0.248	0.8633	1
CYTOSOLIC_DNA_SENSING_PATHWAY	-0.3594	-1.1362	0.2547	0.4295	1
CYTOKINE_CYTOKINE_RECEPTOR_INTERACTION	-0.3261	-1.1165	0.2675	0.4517	1
GAP_JUNCTION	-0.3233	-1.1519	0.2691	0.4285	0.999
RETINOL_METABOLISM	0.4523	1.1782	0.2704	0.8585	1
ECM_RECEPTOR_INTERACTION	0.402	1.1523	0.2716	0.8338	1
DORSO_VENTRAL_AXIS_FORMATION	-0.3674	-1.1403	0.2759	0.4425	1
NUCLEOTIDE_EXCISION_REPAIR	-0.4456	-1.2004	0.2827	0.3712	0.995
GLYCOSAMINOGLYCAN_DEGRADATION	-0.3734	-1.1528	0.2834	0.4321	0.999
GALACTOSE_METABOLISM	-0.3513	-1.1374	0.2857	0.4321	1
DRUG_METABOLISM_OTHER_ENZYMES	0.3638	1.1334	0.2869	0.7987	1
SULFUR_METABOLISM	-0.4445	-1.1541	0.2892	0.4352	0.999
OOCYTE_MEIOSIS	-0.2576	-1.111	0.2912	0.4555	1
PANTOTHENATE_AND_COA_BIOSYNTHESIS	-0.4416	-1.1183	0.299	0.4539	1
GLYCOSPHINGOLIPID_BIOSYNTHESIS_LACTO_AND_NEOLACTO_SERIES	0.3997	1.1327	0.303	0.7583	1
GLUTATHIONE_METABOLISM	-0.315	-1.105	0.3149	0.4612	1
RIBOSOME	-0.6057	-1.2512	0.3172	0.3198	0.993
PENTOSE_AND_GLUCURONATE_INTERCONVERSIONS	0.4463	1.1141	0.3184	0.7026	1
TERPENOID_BACKBONE_BIOSYNTHESIS	-0.429	-1.1387	0.3254	0.4349	1
PRIMARY_BILE_ACID_BIOSYNTHESIS	0.5049	1.1279	0.3314	0.7334	1
HYPERTROPHIC_CARDIOMYOPATHY_HCM	0.3182	1.1079	0.3375	0.6869	1
CITRATE_CYCLE_TCA_CYCLE	-0.4037	-1.1571	0.3397	0.4351	0.999
RIBOFLAVIN_METABOLISM	0.3964	1.1034	0.3397	0.6688	1
METABOLISM_OF_XENOBIOTICS_BY_CYTOCHROME_P450	0.3964	1.0995	0.3495	0.6514	1
RIG_I_LIKE_RECEPTOR_SIGNALING_PATHWAY	-0.2985	-1.0654	0.3541	0.5241	1
FRUCTOSE_AND_MANNOSE_METABOLISM	-0.3087	-1.0552	0.3806	0.5302	1
PYRIMIDINE_METABOLISM	-0.3007	-1.0535	0.3864	0.5279	1
MATURITY_ONSET_DIABETES_OF_THE_YOUNG	0.5091	1.1269	0.3875	0.7016	1
ARRHYTHMOGENIC_RIGHT_VENTRICULAR_CARDIOMYOPATHY_ARVC	0.3342	1.0549	0.3959	0.7262	1
AUTOIMMUNE_THYROID_DISEASE	-0.3536	-1.0271	0.3967	0.5616	1
DILATED_CARDIOMYOPATHY	0.3025	1.0492	0.4034	0.712	1
ETHER_LIPID_METABOLISM	-0.371	-1.0582	0.4043	0.5306	1
GLYCOSYLPHOSPHATIDYLINOSITOL_GPI_ANCHOR_BIOSYNTHESIS	-0.3595	-1.0466	0.428	0.5346	1
JAK_STAT_SIGNALING_PATHWAY	-0.2655	-1.0171	0.4294	0.5737	1
PEROXISOME	-0.2903	-1.011	0.4442	0.5795	1
CALCIUM_SIGNALING_PATHWAY	0.2895	1.033	0.4513	0.7231	1
LIMONENE_AND_PINENE_DEGRADATION	-0.4342	-1.0077	0.4665	0.5744	1
BASAL_TRANSCRIPTION_FACTORS	-0.3244	-1.0092	0.473	0.5772	1
RENIN_ANGIOTENSIN_SYSTEM	0.4351	0.9981	0.4851	0.7769	1
GLYCEROLIPID_METABOLISM	-0.2848	-0.9735	0.4857	0.6247	1
ASCORBATE_AND_ALDARATE_METABOLISM	0.4338	0.9905	0.4952	0.743	1
NITROGEN_METABOLISM	0.3346	0.9918	0.498	0.7644	1
MISMATCH_REPAIR	-0.4057	-0.983	0.4989	0.6126	1
O_GLYCAN_BIOSYNTHESIS	0.2988	0.9649	0.5	0.7756	1
BASE_EXCISION_REPAIR	-0.3359	-0.9486	0.5181	0.6514	1
BUTANOATE_METABOLISM	0.2837	0.9484	0.5261	0.7871	1
INOSITOL_PHOSPHATE_METABOLISM	-0.2434	-0.9365	0.5277	0.6671	1
GLYCOLYSIS_GLUCONEOGENESIS	-0.2534	-0.9561	0.5344	0.6441	1
GLYCOSPHINGOLIPID_BIOSYNTHESIS_GLOBO_SERIES	0.3462	0.9257	0.5371	0.8111	1
TYPE_II_DIABETES_MELLITUS	-0.2574	-0.9602	0.5426	0.6428	1
HISTIDINE_METABOLISM	-0.3069	-0.8961	0.58	0.7018	1
PHENYLALANINE_METABOLISM	0.3383	0.9102	0.585	0.8207	1
DNA_REPLICATION	-0.3784	-0.9341	0.5896	0.6648	1
FOCAL_ADHESION	-0.227	-0.9122	0.5962	0.6909	1
WNT_SIGNALING_PATHWAY	-0.1929	-0.9237	0.6004	0.6769	1
VALINE_LEUCINE_AND_ISOLEUCINE_DEGRADATION	-0.2993	-0.8716	0.6152	0.7263	1
PHOSPHATIDYLINOSITOL_SIGNALING_SYSTEM	-0.2208	-0.8773	0.6323	0.7289	1
LONG_TERM_DEPRESSION	-0.2474	-0.9025	0.6454	0.7029	1
TGF_BETA_SIGNALING_PATHWAY	-0.2351	-0.9	0.6536	0.7011	1
AXON_GUIDANCE	0.2321	0.9095	0.666	0.7992	1
ABC_TRANSPORTERS	0.2606	0.8876	0.6777	0.8211	1
FATTY_ACID_METABOLISM	-0.2457	-0.8722	0.6795	0.7314	1
PROPANOATE_METABOLISM	-0.2894	-0.8384	0.6802	0.7781	1
COMPLEMENT_AND_COAGULATION_CASCADES	-0.31	-0.8375	0.7044	0.7731	1
VASCULAR_SMOOTH_MUSCLE_CONTRACTION	0.2134	0.8392	0.7091	0.8705	1
RNA_POLYMERASE	-0.2658	-0.7585	0.7131	0.8527	1
MELANOGENESIS	0.2045	0.8401	0.7193	0.892	1
PYRUVATE_METABOLISM	-0.2368	-0.8175	0.7265	0.7945	1
GLYCOSAMINOGLYCAN_BIOSYNTHESIS_KERATAN_SULFATE	0.2593	0.7624	0.7319	0.9387	1
ARGININE_AND_PROLINE_METABOLISM	-0.2049	-0.8346	0.7361	0.7712	1
ALDOSTERONE_REGULATED_SODIUM_REABSORPTION	0.2291	0.8188	0.7463	0.8856	1
STEROID_BIOSYNTHESIS	-0.2719	-0.7593	0.7814	0.8582	1
STARCH_AND_SUCROSE_METABOLISM	-0.2754	-0.8112	0.8032	0.7985	1
PPAR_SIGNALING_PATHWAY	0.2432	0.793	0.8238	0.9094	1
BIOSYNTHESIS_OF_UNSATURATED_FATTY_ACIDS	-0.247	-0.7321	0.8264	0.8824	1
PORPHYRIN_AND_CHLOROPHYLL_METABOLISM	-0.2575	-0.7749	0.8323	0.8488	1
LYSINE_DEGRADATION	-0.2311	-0.7612	0.8604	0.8625	1
ARACHIDONIC_ACID_METABOLISM	0.2512	0.7341	0.8645	0.9599	1
REGULATION_OF_AUTOPHAGY	-0.2646	-0.7124	0.8648	0.8932	1
GLYCOSPHINGOLIPID_BIOSYNTHESIS_GANGLIO_SERIES	-0.2361	-0.694	0.8729	0.9077	1
PRIMARY_IMMUNODEFICIENCY	-0.2136	-0.615	0.8852	0.9554	1
GLYOXYLATE_AND_DICARBOXYLATE_METABOLISM	0.2333	0.6412	0.8903	0.9797	1
TRYPTOPHAN_METABOLISM	0.2427	0.7307	0.8937	0.9426	1
MELANOMA	0.1996	0.6979	0.9012	0.964	1
CARDIAC_MUSCLE_CONTRACTION	-0.1708	-0.6682	0.9048	0.9264	1
AMINOACYL_TRNA_BIOSYNTHESIS	-0.2787	-0.6281	0.9049	0.9541	1
ONE_CARBON_POOL_BY_FOLATE	0.2083	0.5784	0.9349	0.9801	1
HOMOLOGOUS_RECOMBINATION	-0.1885	-0.5955	0.9418	0.9602	1
TIGHT_JUNCTION	-0.1668	-0.7152	0.9552	0.8966	1
CYSTEINE_AND_METHIONINE_METABOLISM	0.179	0.6434	0.9623	0.9991	1
BETA_ALANINE_METABOLISM	0.2199	0.5888	0.9656	0.9951	1
SELENOAMINO_ACID_METABOLISM	-0.1394	-0.4713	0.9917	0.9914	1
PURINE_METABOLISM	0.1318	0.5598	1	0.9685	1

## Sheet: TNFAIP3
Term	ES	NES	pvalue	FDR	FWER
SPLICEOSOME	-0.6498	-1.6626	0	0.1518	0.414
T_CELL_RECEPTOR_SIGNALING_PATHWAY	-0.5424	-1.7014	0	0.234	0.318
MTOR_SIGNALING_PATHWAY	-0.5273	-1.7624	0.002	0.1852	0.202
NEUROTROPHIN_SIGNALING_PATHWAY	-0.478	-1.763	0.002	0.366	0.199
TYROSINE_METABOLISM	0.5386	1.6024	0.0062	0.8949	0.593
COLORECTAL_CANCER	-0.4797	-1.5836	0.01	0.1435	0.62
RNA_DEGRADATION	-0.6048	-1.596	0.0101	0.1694	0.579
CHRONIC_MYELOID_LEUKEMIA	-0.487	-1.6936	0.0102	0.1883	0.332
GRAFT_VERSUS_HOST_DISEASE	-0.6786	-1.6816	0.0115	0.1438	0.359
ACUTE_MYELOID_LEUKEMIA	-0.5282	-1.6854	0.0141	0.1633	0.351
CIRCADIAN_RHYTHM_MAMMAL	-0.7194	-1.6386	0.0183	0.1728	0.483
APOPTOSIS	-0.5028	-1.5789	0.02	0.1408	0.634
VIRAL_MYOCARDITIS	-0.4078	-1.5002	0.0216	0.1548	0.825
LEISHMANIA_INFECTION	-0.6232	-1.6292	0.0236	0.1712	0.517
PATHOGENIC_ESCHERICHIA_COLI_INFECTION	-0.5203	-1.5868	0.0252	0.1603	0.616
ERBB_SIGNALING_PATHWAY	-0.3854	-1.5617	0.0261	0.1257	0.68
NOD_LIKE_RECEPTOR_SIGNALING_PATHWAY	-0.5569	-1.5971	0.0272	0.1832	0.575
PROTEIN_EXPORT	-0.6906	-1.52	0.0278	0.1467	0.795
RIG_I_LIKE_RECEPTOR_SIGNALING_PATHWAY	-0.4059	-1.4264	0.0278	0.1902	0.931
PROSTATE_CANCER	-0.3933	-1.5685	0.028	0.1302	0.662
TASTE_TRANSDUCTION	0.5583	1.4389	0.0281	1	0.917
B_CELL_RECEPTOR_SIGNALING_PATHWAY	-0.5695	-1.5939	0.0291	0.1597	0.588
UBIQUITIN_MEDIATED_PROTEOLYSIS	-0.475	-1.5425	0.0295	0.131	0.741
NATURAL_KILLER_CELL_MEDIATED_CYTOTOXICITY	-0.4385	-1.5652	0.0337	0.1277	0.673
DRUG_METABOLISM_CYTOCHROME_P450	0.5421	1.4238	0.0344	0.9484	0.937
RENAL_CELL_CARCINOMA	-0.4513	-1.5741	0.0364	0.1306	0.643
ANTIGEN_PROCESSING_AND_PRESENTATION	-0.4531	-1.4647	0.0402	0.1681	0.886
MAPK_SIGNALING_PATHWAY	-0.308	-1.4201	0.0455	0.1894	0.937
ALZHEIMERS_DISEASE	-0.4331	-1.604	0.0459	0.1908	0.568
OLFACTORY_TRANSDUCTION	0.6293	1.4122	0.0459	0.8195	0.945
LEUKOCYTE_TRANSENDOTHELIAL_MIGRATION	-0.3646	-1.4731	0.049	0.1667	0.872
INSULIN_SIGNALING_PATHWAY	-0.3376	-1.4293	0.0493	0.1956	0.928
TYPE_I_DIABETES_MELLITUS	-0.5002	-1.4788	0.0498	0.17	0.864
PANCREATIC_CANCER	-0.4179	-1.5062	0.055	0.1523	0.815
PROTEASOME	-0.6419	-1.4586	0.0563	0.1713	0.892
HUNTINGTONS_DISEASE	-0.4275	-1.5748	0.0565	0.1373	0.641
FC_EPSILON_RI_SIGNALING_PATHWAY	-0.4103	-1.5126	0.0615	0.1503	0.809
ALLOGRAFT_REJECTION	-0.5201	-1.4229	0.0621	0.1901	0.935
THYROID_CANCER	-0.4277	-1.4836	0.0633	0.1697	0.854
PARKINSONS_DISEASE	-0.492	-1.5856	0.0639	0.1509	0.62
FC_GAMMA_R_MEDIATED_PHAGOCYTOSIS	-0.4779	-1.5437	0.064	0.1352	0.739
ENDOMETRIAL_CANCER	-0.3939	-1.429	0.0681	0.1913	0.928
TOLL_LIKE_RECEPTOR_SIGNALING_PATHWAY	-0.4573	-1.4556	0.0707	0.1702	0.894
OXIDATIVE_PHOSPHORYLATION	-0.5029	-1.5251	0.0728	0.145	0.782
NOTCH_SIGNALING_PATHWAY	-0.4494	-1.5506	0.0731	0.1322	0.715
GLYCOSPHINGOLIPID_BIOSYNTHESIS_LACTO_AND_NEOLACTO_SERIES	0.4951	1.4446	0.0764	1	0.911
STEROID_HORMONE_BIOSYNTHESIS	0.5285	1.3621	0.0769	0.7053	0.97
ALPHA_LINOLENIC_ACID_METABOLISM	0.5507	1.4036	0.0779	0.7234	0.952
BASAL_CELL_CARCINOMA	0.425	1.372	0.0785	0.7597	0.967
SNARE_INTERACTIONS_IN_VESICULAR_TRANSPORT	-0.4949	-1.4321	0.0813	0.1967	0.923
EPITHELIAL_CELL_SIGNALING_IN_HELICOBACTER_PYLORI_INFECTION	-0.455	-1.4755	0.0822	0.1689	0.869
ADIPOCYTOKINE_SIGNALING_PATHWAY	-0.348	-1.3326	0.0988	0.2973	0.981
LINOLEIC_ACID_METABOLISM	0.5886	1.3561	0.1018	0.6491	0.971
CHEMOKINE_SIGNALING_PATHWAY	-0.3707	-1.3908	0.104	0.2157	0.963
METABOLISM_OF_XENOBIOTICS_BY_CYTOCHROME_P450	0.4771	1.325	0.1041	0.6403	0.989
TERPENOID_BACKBONE_BIOSYNTHESIS	-0.531	-1.3851	0.1043	0.2193	0.967
RIBOSOME	-0.7073	-1.4697	0.1081	0.1663	0.875
ASTHMA	-0.4973	-1.3324	0.1111	0.2916	0.981
CYTOSOLIC_DNA_SENSING_PATHWAY	-0.3881	-1.2391	0.1245	0.4116	0.995
LYSOSOME	-0.4229	-1.4105	0.126	0.198	0.947
ABC_TRANSPORTERS	0.3627	1.2424	0.1263	0.6355	0.999
VIBRIO_CHOLERAE_INFECTION	-0.3508	-1.3203	0.1314	0.3053	0.982
RETINOL_METABOLISM	0.5084	1.2969	0.1333	0.6843	0.994
LONG_TERM_POTENTIATION	-0.2946	-1.2814	0.1335	0.3628	0.992
FOLATE_BIOSYNTHESIS	-0.5551	-1.3919	0.1359	0.219	0.962
ALANINE_ASPARTATE_AND_GLUTAMATE_METABOLISM	0.392	1.288	0.1431	0.6621	0.995
P53_SIGNALING_PATHWAY	-0.3516	-1.2598	0.1527	0.3812	0.994
PATHWAYS_IN_CANCER	-0.2558	-1.1862	0.158	0.4826	0.999
TAURINE_AND_HYPOTAURINE_METABOLISM	0.5531	1.3251	0.1587	0.7039	0.989
HEMATOPOIETIC_CELL_LINEAGE	-0.4006	-1.2765	0.16	0.3645	0.992
NON_SMALL_CELL_LUNG_CANCER	-0.3507	-1.3106	0.166	0.316	0.985
SMALL_CELL_LUNG_CANCER	-0.2935	-1.215	0.1754	0.449	0.996
DRUG_METABOLISM_OTHER_ENZYMES	0.3998	1.2331	0.1855	0.6268	0.999
GLYCOSPHINGOLIPID_BIOSYNTHESIS_GLOBO_SERIES	0.4584	1.246	0.1967	0.6638	0.999
NEUROACTIVE_LIGAND_RECEPTOR_INTERACTION	0.4635	1.2663	0.208	0.6853	0.998
PROGESTERONE_MEDIATED_OOCYTE_MATURATION	-0.2757	-1.1709	0.2119	0.4886	0.999
O_GLYCAN_BIOSYNTHESIS	0.3831	1.2075	0.2122	0.6643	0.999
CELL_ADHESION_MOLECULES_CAMS	-0.2765	-1.1303	0.2139	0.531	0.999
RIBOFLAVIN_METABOLISM	0.4167	1.1938	0.2197	0.6094	0.999
HYPERTROPHIC_CARDIOMYOPATHY_HCM	0.3423	1.1997	0.2222	0.6525	0.999
MATURITY_ONSET_DIABETES_OF_THE_YOUNG	0.5874	1.2581	0.2305	0.6669	0.998
NUCLEOTIDE_EXCISION_REPAIR	-0.4682	-1.263	0.2309	0.3822	0.994
VEGF_SIGNALING_PATHWAY	-0.2898	-1.1912	0.2389	0.481	0.999
ARRHYTHMOGENIC_RIGHT_VENTRICULAR_CARDIOMYOPATHY_ARVC	0.365	1.1663	0.244	0.6237	1
PRIMARY_BILE_ACID_BIOSYNTHESIS	0.5294	1.195	0.2559	0.6354	0.999
DORSO_VENTRAL_AXIS_FORMATION	-0.3773	-1.166	0.2569	0.4909	0.999
BLADDER_CANCER	-0.3702	-1.1924	0.2596	0.4869	0.998
CELL_CYCLE	-0.3357	-1.1646	0.2678	0.4862	0.999
PRION_DISEASES	-0.3497	-1.1529	0.2683	0.502	0.999
ENDOCYTOSIS	-0.2768	-1.1419	0.2781	0.5158	0.999
HEDGEHOG_SIGNALING_PATHWAY	0.3616	1.1731	0.2784	0.634	1
SPHINGOLIPID_METABOLISM	-0.3623	-1.1296	0.2981	0.525	0.999
PENTOSE_AND_GLUCURONATE_INTERCONVERSIONS	0.4374	1.1098	0.3047	0.6638	1
N_GLYCAN_BIOSYNTHESIS	-0.3875	-1.1765	0.3049	0.4857	0.999
GLYCEROPHOSPHOLIPID_METABOLISM	-0.2748	-1.0993	0.3053	0.5635	1
INTESTINAL_IMMUNE_NETWORK_FOR_IGA_PRODUCTION	-0.3437	-1.1068	0.31	0.5561	1
SYSTEMIC_LUPUS_ERYTHEMATOSUS	-0.3436	-1.0946	0.31	0.5581	1
DILATED_CARDIOMYOPATHY	0.3172	1.1302	0.3132	0.6639	1
CALCIUM_SIGNALING_PATHWAY	0.3117	1.1273	0.3184	0.6464	1
DNA_REPLICATION	-0.4592	-1.1789	0.3186	0.4888	0.999
GLIOMA	-0.2558	-1.0951	0.3191	0.5646	1
RENIN_ANGIOTENSIN_SYSTEM	0.4946	1.1317	0.3264	0.6863	1
AMINO_SUGAR_AND_NUCLEOTIDE_SUGAR_METABOLISM	-0.3723	-1.117	0.355	0.5435	1
GAP_JUNCTION	-0.2729	-1.0273	0.3785	0.6554	1
PPAR_SIGNALING_PATHWAY	0.3082	1.0437	0.3795	0.68	1
ARACHIDONIC_ACID_METABOLISM	0.3627	1.0492	0.3825	0.7333	1
OOCYTE_MEIOSIS	-0.2429	-1.0549	0.3846	0.6149	1
TRYPTOPHAN_METABOLISM	0.3468	1.064	0.3867	0.7481	1
PROXIMAL_TUBULE_BICARBONATE_RECLAMATION	0.3334	1.043	0.3889	0.6618	1
GLYCOSAMINOGLYCAN_BIOSYNTHESIS_HEPARAN_SULFATE	0.3473	1.0511	0.3959	0.753	1
VASCULAR_SMOOTH_MUSCLE_CONTRACTION	0.2663	1.0465	0.3972	0.694	1
GLYCINE_SERINE_AND_THREONINE_METABOLISM	0.3516	1.0476	0.4096	0.7139	1
REGULATION_OF_ACTIN_CYTOSKELETON	-0.2213	-1.0108	0.4211	0.674	1
GNRH_SIGNALING_PATHWAY	-0.2096	-1.0006	0.4228	0.6625	1
BASE_EXCISION_REPAIR	-0.375	-1.0406	0.424	0.6367	1
CITRATE_CYCLE_TCA_CYCLE	-0.3829	-1.0715	0.4303	0.5964	1
VALINE_LEUCINE_AND_ISOLEUCINE_BIOSYNTHESIS	-0.5083	-1.0614	0.4331	0.6089	1
PHENYLALANINE_METABOLISM	0.3754	1.0136	0.4416	0.7068	1
ADHERENS_JUNCTION	-0.2696	-1.0187	0.4478	0.6655	1
AMYOTROPHIC_LATERAL_SCLEROSIS_ALS	-0.2709	-0.9942	0.4556	0.6674	1
PENTOSE_PHOSPHATE_PATHWAY	-0.3338	-1.0015	0.4711	0.6685	1
VASOPRESSIN_REGULATED_WATER_REABSORPTION	-0.2807	-1.0019	0.4719	0.6757	1
AUTOIMMUNE_THYROID_DISEASE	-0.3379	-0.9869	0.4725	0.6734	1
GLYCOSYLPHOSPHATIDYLINOSITOL_GPI_ANCHOR_BIOSYNTHESIS	-0.35	-1.0053	0.4766	0.6771	1
CARDIAC_MUSCLE_CONTRACTION	-0.2419	-0.9544	0.4887	0.6999	1
PHOSPHATIDYLINOSITOL_SIGNALING_SYSTEM	-0.2406	-0.974	0.4931	0.6829	1
SULFUR_METABOLISM	-0.3549	-0.9419	0.499	0.6999	1
RNA_POLYMERASE	-0.3481	-0.9769	0.501	0.6851	1
OTHER_GLYCAN_DEGRADATION	-0.3697	-0.9739	0.504	0.6756	1
MISMATCH_REPAIR	-0.3828	-0.9733	0.5113	0.6693	1
NICOTINATE_AND_NICOTINAMIDE_METABOLISM	-0.3071	-0.9504	0.535	0.6993	1
BETA_ALANINE_METABOLISM	0.3448	0.9337	0.5426	0.8405	1
PYRIMIDINE_METABOLISM	-0.2686	-0.9205	0.5438	0.7254	1
BASAL_TRANSCRIPTION_FACTORS	-0.3079	-0.9466	0.5549	0.6986	1
ASCORBATE_AND_ALDARATE_METABOLISM	0.4016	0.9186	0.5808	0.8524	1
MELANOGENESIS	0.2263	0.9386	0.5813	0.8526	1
LIMONENE_AND_PINENE_DEGRADATION	-0.3971	-0.9008	0.5833	0.7474	1
TGF_BETA_SIGNALING_PATHWAY	-0.2452	-0.9376	0.5863	0.7007	1
FRUCTOSE_AND_MANNOSE_METABOLISM	-0.2642	-0.8901	0.5889	0.7603	1
GLYCOSPHINGOLIPID_BIOSYNTHESIS_GANGLIO_SERIES	0.3022	0.9059	0.6012	0.8582	1
PORPHYRIN_AND_CHLOROPHYLL_METABOLISM	0.3105	0.9047	0.6182	0.8401	1
ECM_RECEPTOR_INTERACTION	0.3169	0.903	0.6316	0.8237	1
HOMOLOGOUS_RECOMBINATION	-0.2744	-0.8656	0.6375	0.7905	1
PROPANOATE_METABOLISM	-0.3014	-0.8595	0.6491	0.7935	1
LYSINE_DEGRADATION	-0.2709	-0.8861	0.6653	0.7603	1
PRIMARY_IMMUNODEFICIENCY	-0.2844	-0.8239	0.6653	0.8277	1
GLYCOSAMINOGLYCAN_BIOSYNTHESIS_KERATAN_SULFATE	0.2769	0.8228	0.666	0.9252	1
PYRUVATE_METABOLISM	-0.2481	-0.8514	0.6749	0.7932	1
WNT_SIGNALING_PATHWAY	-0.1866	-0.9058	0.6781	0.7453	1
PANTOTHENATE_AND_COA_BIOSYNTHESIS	-0.3375	-0.8406	0.6913	0.8052	1
GLYCOLYSIS_GLUCONEOGENESIS	0.2275	0.8611	0.6948	0.8911	1
NON_HOMOLOGOUS_END_JOINING	-0.351	-0.8007	0.7066	0.8513	1
HISTIDINE_METABOLISM	0.2863	0.8249	0.7161	0.9417	1
TYPE_II_DIABETES_MELLITUS	-0.2273	-0.8538	0.7387	0.7967	1
CYSTEINE_AND_METHIONINE_METABOLISM	-0.2256	-0.8182	0.742	0.8294	1
GLYOXYLATE_AND_DICARBOXYLATE_METABOLISM	0.2771	0.7685	0.7445	0.9251	1
ETHER_LIPID_METABOLISM	0.2785	0.7861	0.7548	0.9528	1
BUTANOATE_METABOLISM	0.2459	0.8126	0.761	0.924	1
REGULATION_OF_AUTOPHAGY	-0.2984	-0.7971	0.7801	0.8493	1
GLYCOSAMINOGLYCAN_BIOSYNTHESIS_CHONDROITIN_SULFATE	-0.2295	-0.7452	0.7934	0.9128	1
STEROID_BIOSYNTHESIS	-0.2662	-0.743	0.7939	0.9082	1
INOSITOL_PHOSPHATE_METABOLISM	-0.2021	-0.786	0.796	0.8591	1
SELENOAMINO_ACID_METABOLISM	0.2295	0.7525	0.8068	0.9319	1
GLYCOSAMINOGLYCAN_DEGRADATION	-0.2257	-0.7137	0.8265	0.9069	1
FATTY_ACID_METABOLISM	0.2262	0.7842	0.8316	0.9368	1
BIOSYNTHESIS_OF_UNSATURATED_FATTY_ACIDS	0.2428	0.7384	0.835	0.9337	1
GALACTOSE_METABOLISM	-0.2131	-0.6962	0.8555	0.9129	1
COMPLEMENT_AND_COAGULATION_CASCADES	0.263	0.7206	0.865	0.9049	1
ARGININE_AND_PROLINE_METABOLISM	-0.1815	-0.7329	0.8728	0.9058	1
VALINE_LEUCINE_AND_ISOLEUCINE_DEGRADATION	-0.2235	-0.6413	0.8889	0.9421	1
STARCH_AND_SUCROSE_METABOLISM	0.2605	0.7693	0.8988	0.9428	1
AXON_GUIDANCE	0.1862	0.7297	0.902	0.91	1
GLYCEROLIPID_METABOLISM	0.214	0.7335	0.9063	0.9222	1
NITROGEN_METABOLISM	0.2376	0.6905	0.9093	0.9248	1
AMINOACYL_TRNA_BIOSYNTHESIS	0.2618	0.5942	0.9153	0.9856	1
FOCAL_ADHESION	-0.1769	-0.7261	0.9223	0.899	1
ALDOSTERONE_REGULATED_SODIUM_REABSORPTION	-0.1983	-0.6972	0.9246	0.9193	1
CYTOKINE_CYTOKINE_RECEPTOR_INTERACTION	-0.2134	-0.7341	0.9326	0.9122	1
LONG_TERM_DEPRESSION	-0.1887	-0.6849	0.9611	0.9172	1
JAK_STAT_SIGNALING_PATHWAY	-0.1905	-0.7306	0.9625	0.9008	1
ONE_CARBON_POOL_BY_FOLATE	-0.1763	-0.4911	0.9651	0.9879	1
GLUTATHIONE_METABOLISM	-0.1633	-0.567	0.9705	0.9725	1
TIGHT_JUNCTION	-0.1506	-0.6474	0.9833	0.9447	1
PURINE_METABOLISM	-0.136	-0.5775	0.9894	0.9755	1
MELANOMA	0.1708	0.5898	0.994	0.9711	1
PEROXISOME	0.141	0.4822	0.9941	0.9891	1

## Sheet: FCGR1A
Term	ES	NES	pvalue	FDR	FWER
HEMATOPOIETIC_CELL_LINEAGE	-0.6532	-2.1256	0	0	0
SPHINGOLIPID_METABOLISM	-0.6056	-1.9585	0	0.0121	0.017
CYTOKINE_CYTOKINE_RECEPTOR_INTERACTION	-0.519	-1.8094	0	0.0346	0.116
SYSTEMIC_LUPUS_ERYTHEMATOSUS	-0.5946	-1.8594	0	0.0365	0.07
HISTIDINE_METABOLISM	-0.6346	-1.8281	0	0.0414	0.099
NOD_LIKE_RECEPTOR_SIGNALING_PATHWAY	-0.6121	-1.7786	0.0021	0.0373	0.155
TOLL_LIKE_RECEPTOR_SIGNALING_PATHWAY	-0.5632	-1.8123	0.0021	0.0399	0.112
FRUCTOSE_AND_MANNOSE_METABOLISM	-0.5117	-1.7246	0.0021	0.0581	0.255
LEISHMANIA_INFECTION	-0.6656	-1.7897	0.004	0.0375	0.14
PANTOTHENATE_AND_COA_BIOSYNTHESIS	-0.6774	-1.7514	0.004	0.0487	0.21
PPAR_SIGNALING_PATHWAY	-0.4912	-1.6085	0.004	0.1272	0.565
JAK_STAT_SIGNALING_PATHWAY	-0.386	-1.4892	0.0059	0.2405	0.854
GALACTOSE_METABOLISM	-0.4832	-1.6075	0.01	0.1207	0.568
FATTY_ACID_METABOLISM	-0.4516	-1.5767	0.012	0.1454	0.662
CYTOSOLIC_DNA_SENSING_PATHWAY	-0.4647	-1.485	0.0168	0.2302	0.858
ETHER_LIPID_METABOLISM	-0.5666	-1.6176	0.0182	0.1229	0.534
ASTHMA	-0.607	-1.6336	0.0201	0.1194	0.48
GLYCEROLIPID_METABOLISM	-0.4499	-1.5348	0.0224	0.1888	0.765
CHEMOKINE_SIGNALING_PATHWAY	-0.4243	-1.6399	0.0225	0.1212	0.462
RIBOSOME	0.7648	1.5718	0.024	0.7759	0.643
EPITHELIAL_CELL_SIGNALING_IN_HELICOBACTER_PYLORI_INFECTION	-0.4956	-1.6433	0.0249	0.1267	0.449
AMYOTROPHIC_LATERAL_SCLEROSIS_ALS	-0.4244	-1.5489	0.0287	0.1764	0.731
COMPLEMENT_AND_COAGULATION_CASCADES	-0.5444	-1.4889	0.0316	0.2313	0.854
FC_GAMMA_R_MEDIATED_PHAGOCYTOSIS	-0.4994	-1.6177	0.0331	0.1313	0.532
MAPK_SIGNALING_PATHWAY	-0.3004	-1.4297	0.0382	0.2978	0.921
SULFUR_METABOLISM	-0.5999	-1.6068	0.0404	0.1145	0.57
BETA_ALANINE_METABOLISM	-0.5608	-1.5262	0.0422	0.1946	0.786
GLYCOSAMINOGLYCAN_BIOSYNTHESIS_HEPARAN_SULFATE	-0.4934	-1.4758	0.0487	0.2378	0.868
GLYCOSPHINGOLIPID_BIOSYNTHESIS_GANGLIO_SERIES	-0.5184	-1.5042	0.0507	0.2207	0.834
PORPHYRIN_AND_CHLOROPHYLL_METABOLISM	-0.4619	-1.4229	0.0573	0.3014	0.929
NICOTINATE_AND_NICOTINAMIDE_METABOLISM	-0.4724	-1.4394	0.0577	0.2891	0.91
ONE_CARBON_POOL_BY_FOLATE	0.5481	1.5019	0.0587	0.6954	0.804
GLYCOLYSIS_GLUCONEOGENESIS	-0.368	-1.4006	0.063	0.3386	0.95
ALPHA_LINOLENIC_ACID_METABOLISM	-0.5498	-1.4399	0.069	0.298	0.91
MELANOMA	-0.3887	-1.3381	0.0838	0.4572	0.981
TRYPTOPHAN_METABOLISM	-0.4348	-1.3233	0.0911	0.472	0.987
ADIPOCYTOKINE_SIGNALING_PATHWAY	-0.3438	-1.3464	0.0941	0.4492	0.98
PATHWAYS_IN_CANCER	-0.2662	-1.2473	0.0977	0.554	0.999
CALCIUM_SIGNALING_PATHWAY	-0.3691	-1.2916	0.1155	0.5169	0.988
DRUG_METABOLISM_OTHER_ENZYMES	-0.419	-1.29	0.1196	0.5086	0.988
ARACHIDONIC_ACID_METABOLISM	-0.4464	-1.3233	0.1203	0.4849	0.987
TYPE_II_DIABETES_MELLITUS	-0.3292	-1.2431	0.129	0.542	0.999
RENIN_ANGIOTENSIN_SYSTEM	-0.5728	-1.3197	0.1294	0.4682	0.988
CELL_CYCLE	0.3952	1.3456	0.138	1	0.975
INTESTINAL_IMMUNE_NETWORK_FOR_IGA_PRODUCTION	-0.3843	-1.2444	0.1565	0.5501	0.999
NATURAL_KILLER_CELL_MEDIATED_CYTOTOXICITY	-0.3468	-1.2714	0.1567	0.5366	0.993
ARRHYTHMOGENIC_RIGHT_VENTRICULAR_CARDIOMYOPATHY_ARVC	-0.3951	-1.2354	0.159	0.5299	0.999
TYROSINE_METABOLISM	-0.4154	-1.224	0.161	0.5184	0.999
INOSITOL_PHOSPHATE_METABOLISM	-0.3244	-1.2474	0.1635	0.5655	0.999
SPLICEOSOME	0.5495	1.3972	0.1647	1	0.948
FC_EPSILON_RI_SIGNALING_PATHWAY	-0.3496	-1.3004	0.1656	0.506	0.988
LYSOSOME	-0.4062	-1.3475	0.1687	0.4595	0.98
PEROXISOME	-0.3768	-1.2833	0.1697	0.5151	0.991
O_GLYCAN_BIOSYNTHESIS	-0.3821	-1.2312	0.1718	0.5303	0.999
LEUKOCYTE_TRANSENDOTHELIAL_MIGRATION	-0.2984	-1.2374	0.175	0.5347	0.999
ABC_TRANSPORTERS	-0.3502	-1.1888	0.1829	0.5293	1
ARGININE_AND_PROLINE_METABOLISM	-0.2964	-1.2049	0.184	0.5264	0.999
GAP_JUNCTION	-0.3333	-1.2269	0.1879	0.5216	0.999
STEROID_HORMONE_BIOSYNTHESIS	-0.4738	-1.2193	0.1944	0.5106	0.999
OOCYTE_MEIOSIS	0.2822	1.2154	0.2016	1	0.997
PRIMARY_BILE_ACID_BIOSYNTHESIS	-0.5656	-1.2375	0.2059	0.5452	0.999
ERBB_SIGNALING_PATHWAY	-0.2961	-1.1948	0.206	0.5325	1
LIMONENE_AND_PINENE_DEGRADATION	-0.5521	-1.2487	0.2096	0.5741	0.999
RIBOFLAVIN_METABOLISM	-0.44	-1.2279	0.2134	0.5287	0.999
GLUTATHIONE_METABOLISM	-0.3367	-1.1916	0.2188	0.5315	1
GLYCOSAMINOGLYCAN_DEGRADATION	-0.384	-1.2202	0.2231	0.5172	0.999
TGF_BETA_SIGNALING_PATHWAY	-0.2934	-1.1457	0.2231	0.5864	1
PATHOGENIC_ESCHERICHIA_COLI_INFECTION	-0.401	-1.2522	0.2242	0.5785	0.999
ANTIGEN_PROCESSING_AND_PRESENTATION	-0.3624	-1.1886	0.2246	0.5216	1
RIG_I_LIKE_RECEPTOR_SIGNALING_PATHWAY	-0.3357	-1.1775	0.2298	0.5391	1
GLYCOSPHINGOLIPID_BIOSYNTHESIS_LACTO_AND_NEOLACTO_SERIES	-0.4157	-1.1983	0.2306	0.5331	1
GLYCOSAMINOGLYCAN_BIOSYNTHESIS_CHONDROITIN_SULFATE	-0.3649	-1.2175	0.2365	0.5055	0.999
PROTEIN_EXPORT	0.5987	1.2894	0.2495	1	0.989
RNA_POLYMERASE	0.4416	1.2335	0.2561	1	0.997
NITROGEN_METABOLISM	-0.3892	-1.1497	0.2595	0.585	1
CELL_ADHESION_MOLECULES_CAMS	-0.2701	-1.1002	0.2751	0.6387	1
TIGHT_JUNCTION	-0.2522	-1.0981	0.2779	0.6347	1
LONG_TERM_DEPRESSION	-0.3058	-1.1224	0.2782	0.6147	1
RNA_DEGRADATION	0.4667	1.2138	0.2894	1	0.997
ASCORBATE_AND_ALDARATE_METABOLISM	-0.4911	-1.1283	0.2963	0.6181	1
STARCH_AND_SUCROSE_METABOLISM	-0.3658	-1.0897	0.3093	0.6211	1
ALLOGRAFT_REJECTION	-0.4213	-1.1181	0.317	0.6166	1
PENTOSE_PHOSPHATE_PATHWAY	-0.3648	-1.1244	0.317	0.6184	1
HOMOLOGOUS_RECOMBINATION	0.3639	1.1326	0.3222	0.9401	0.999
CIRCADIAN_RHYTHM_MAMMAL	0.524	1.1583	0.3265	1	0.998
DORSO_VENTRAL_AXIS_FORMATION	-0.362	-1.1061	0.3285	0.6348	1
NEUROACTIVE_LIGAND_RECEPTOR_INTERACTION	-0.4329	-1.1527	0.3333	0.5871	1
GLYCINE_SERINE_AND_THREONINE_METABOLISM	-0.3653	-1.0933	0.3388	0.6292	1
PROGESTERONE_MEDIATED_OOCYTE_MATURATION	0.2584	1.0745	0.3394	1	0.999
PHENYLALANINE_METABOLISM	-0.399	-1.095	0.3471	0.6334	1
DNA_REPLICATION	0.4505	1.1435	0.3506	0.9827	0.999
PYRUVATE_METABOLISM	-0.3078	-1.0565	0.3625	0.6595	1
GLYCOSAMINOGLYCAN_BIOSYNTHESIS_KERATAN_SULFATE	-0.3727	-1.0916	0.3636	0.6246	1
PROTEASOME	0.5287	1.1814	0.3782	1	0.998
BLADDER_CANCER	-0.3261	-1.0628	0.3874	0.6545	1
MTOR_SIGNALING_PATHWAY	0.3268	1.0707	0.3947	1	0.999
BIOSYNTHESIS_OF_UNSATURATED_FATTY_ACIDS	-0.3505	-1.0515	0.4051	0.6639	1
TYPE_I_DIABETES_MELLITUS	-0.3563	-1.0389	0.4052	0.6744	1
AUTOIMMUNE_THYROID_DISEASE	-0.3484	-1.0269	0.4127	0.6936	1
APOPTOSIS	-0.3426	-1.0786	0.4178	0.6373	1
SNARE_INTERACTIONS_IN_VESICULAR_TRANSPORT	-0.3719	-1.0651	0.4245	0.6574	1
N_GLYCAN_BIOSYNTHESIS	0.3429	1.054	0.4438	0.9933	1
MATURITY_ONSET_DIABETES_OF_THE_YOUNG	-0.4855	-1.0509	0.4479	0.6575	1
GLYCEROPHOSPHOLIPID_METABOLISM	-0.2485	-1.0028	0.4483	0.7212	1
METABOLISM_OF_XENOBIOTICS_BY_CYTOCHROME_P450	-0.3664	-1.0111	0.4549	0.7116	1
GNRH_SIGNALING_PATHWAY	-0.2096	-0.9983	0.4577	0.7159	1
INSULIN_SIGNALING_PATHWAY	-0.2338	-0.9977	0.4639	0.7096	1
DILATED_CARDIOMYOPATHY	-0.2836	-0.9911	0.4777	0.7086	1
GLYCOSPHINGOLIPID_BIOSYNTHESIS_GLOBO_SERIES	-0.3652	-0.9715	0.4839	0.7129	1
HYPERTROPHIC_CARDIOMYOPATHY_HCM	-0.2869	-1.0009	0.4932	0.7178	1
OTHER_GLYCAN_DEGRADATION	-0.3776	-0.9887	0.499	0.7061	1
GRAFT_VERSUS_HOST_DISEASE	-0.4042	-0.9822	0.499	0.7128	1
BUTANOATE_METABOLISM	-0.2883	-0.9612	0.5	0.7202	1
VEGF_SIGNALING_PATHWAY	-0.2352	-0.9764	0.501	0.7103	1
HUNTINGTONS_DISEASE	0.2575	0.9471	0.511	1	1
DRUG_METABOLISM_CYTOCHROME_P450	-0.3759	-0.9943	0.5119	0.7092	1
TAURINE_AND_HYPOTAURINE_METABOLISM	-0.4136	-0.9804	0.5141	0.7093	1
FOLATE_BIOSYNTHESIS	0.3764	0.9416	0.5159	1	1
MISMATCH_REPAIR	0.4051	0.9873	0.5192	1	1
OLFACTORY_TRANSDUCTION	-0.4628	-1.0138	0.5241	0.7138	1
B_CELL_RECEPTOR_SIGNALING_PATHWAY	-0.3518	-0.9689	0.5333	0.7108	1
PARKINSONS_DISEASE	0.2894	0.9246	0.5348	1	1
PRION_DISEASES	-0.2805	-0.9225	0.5423	0.7626	1
NON_HOMOLOGOUS_END_JOINING	-0.426	-0.9593	0.5583	0.7173	1
REGULATION_OF_ACTIN_CYTOSKELETON	-0.2055	-0.9485	0.5629	0.7323	1
UBIQUITIN_MEDIATED_PROTEOLYSIS	0.2775	0.9041	0.5641	1	1
ALZHEIMERS_DISEASE	-0.2344	-0.8795	0.5734	0.7765	1
AMINO_SUGAR_AND_NUCLEOTIDE_SUGAR_METABOLISM	-0.3029	-0.9273	0.582	0.7674	1
RETINOL_METABOLISM	-0.3555	-0.9226	0.5842	0.7694	1
VASCULAR_SMOOTH_MUSCLE_CONTRACTION	-0.2307	-0.9159	0.5859	0.7681	1
VIBRIO_CHOLERAE_INFECTION	-0.2379	-0.8992	0.5881	0.7729	1
NOTCH_SIGNALING_PATHWAY	-0.24	-0.8693	0.5893	0.7824	1
RENAL_CELL_CARCINOMA	-0.2467	-0.8804	0.5919	0.7818	1
BASE_EXCISION_REPAIR	0.3166	0.8838	0.6044	1	1
TASTE_TRANSDUCTION	-0.3545	-0.9011	0.6059	0.7766	1
THYROID_CANCER	0.258	0.8924	0.6059	1	1
PHOSPHATIDYLINOSITOL_SIGNALING_SYSTEM	-0.2261	-0.9029	0.6082	0.7801	1
OXIDATIVE_PHOSPHORYLATION	0.2703	0.8316	0.6172	1	1
VALINE_LEUCINE_AND_ISOLEUCINE_BIOSYNTHESIS	-0.4112	-0.8862	0.6203	0.7774	1
BASAL_CELL_CARCINOMA	-0.2727	-0.8875	0.6235	0.7819	1
SMALL_CELL_LUNG_CANCER	-0.2222	-0.9047	0.6329	0.7835	1
LYSINE_DEGRADATION	-0.2745	-0.8929	0.6352	0.7781	1
GLYOXYLATE_AND_DICARBOXYLATE_METABOLISM	-0.3048	-0.8589	0.6394	0.7814	1
PROPANOATE_METABOLISM	-0.3062	-0.861	0.6445	0.7842	1
CYSTEINE_AND_METHIONINE_METABOLISM	0.2344	0.8652	0.6694	1	1
MELANOGENESIS	-0.2114	-0.8737	0.6754	0.7813	1
WNT_SIGNALING_PATHWAY	0.1834	0.8828	0.6824	1	1
COLORECTAL_CANCER	0.2618	0.8525	0.686	1	1
STEROID_BIOSYNTHESIS	-0.3021	-0.8201	0.6903	0.8225	1
VALINE_LEUCINE_AND_ISOLEUCINE_DEGRADATION	-0.2767	-0.8049	0.6903	0.8279	1
ECM_RECEPTOR_INTERACTION	-0.3066	-0.8617	0.6939	0.7895	1
PROSTATE_CANCER	-0.2103	-0.835	0.7019	0.8169	1
PANCREATIC_CANCER	0.2229	0.8006	0.7023	0.9863	1
PRIMARY_IMMUNODEFICIENCY	0.2599	0.7523	0.7237	0.9185	1
ENDOCYTOSIS	-0.1939	-0.8119	0.7291	0.8228	1
HEDGEHOG_SIGNALING_PATHWAY	-0.2559	-0.8145	0.739	0.8254	1
P53_SIGNALING_PATHWAY	-0.2357	-0.8298	0.744	0.8121	1
T_CELL_RECEPTOR_SIGNALING_PATHWAY	0.2537	0.7819	0.7449	0.9572	1
FOCAL_ADHESION	-0.2042	-0.8302	0.7454	0.8179	1
NEUROTROPHIN_SIGNALING_PATHWAY	-0.2076	-0.7681	0.748	0.8521	1
SELENOAMINO_ACID_METABOLISM	-0.2271	-0.7714	0.7505	0.8536	1
REGULATION_OF_AUTOPHAGY	-0.2939	-0.7904	0.752	0.844	1
ALANINE_ASPARTATE_AND_GLUTAMATE_METABOLISM	0.2391	0.7991	0.7641	0.9561	1
PROXIMAL_TUBULE_BICARBONATE_RECLAMATION	0.2567	0.818	0.7697	1	1
ALDOSTERONE_REGULATED_SODIUM_REABSORPTION	0.2296	0.8044	0.7762	1	1
ACUTE_MYELOID_LEUKEMIA	0.2241	0.7244	0.7869	0.9314	1
CARDIAC_MUSCLE_CONTRACTION	-0.19	-0.7457	0.7976	0.8653	1
ENDOMETRIAL_CANCER	-0.2171	-0.772	0.8021	0.8591	1
NON_SMALL_CELL_LUNG_CANCER	-0.2056	-0.7546	0.8067	0.866	1
ADHERENS_JUNCTION	-0.2071	-0.7877	0.8084	0.8414	1
CHRONIC_MYELOID_LEUKEMIA	0.2057	0.7155	0.8095	0.917	1
LONG_TERM_POTENTIATION	0.1761	0.773	0.8261	0.9418	1
NUCLEOTIDE_EXCISION_REPAIR	0.2522	0.6697	0.8513	0.8957	1
PURINE_METABOLISM	0.18	0.7663	0.8628	0.9236	1
GLYCOSYLPHOSPHATIDYLINOSITOL_GPI_ANCHOR_BIOSYNTHESIS	-0.2151	-0.6281	0.874	0.9623	1
AXON_GUIDANCE	-0.192	-0.7462	0.8973	0.8707	1
PYRIMIDINE_METABOLISM	-0.1875	-0.6329	0.9113	0.9654	1
VASOPRESSIN_REGULATED_WATER_REABSORPTION	0.1849	0.676	0.9168	0.9131	1
AMINOACYL_TRNA_BIOSYNTHESIS	-0.2548	-0.5819	0.9172	0.9771	1
TERPENOID_BACKBONE_BIOSYNTHESIS	-0.2363	-0.6166	0.9178	0.964	1
BASAL_TRANSCRIPTION_FACTORS	-0.2098	-0.6489	0.9182	0.9597	1
VIRAL_MYOCARDITIS	0.186	0.6772	0.9363	0.9367	1
GLIOMA	-0.1494	-0.6546	0.939	0.9615	1
CITRATE_CYCLE_TCA_CYCLE	-0.1842	-0.5129	0.9424	0.9828	1
LINOLEIC_ACID_METABOLISM	-0.2281	-0.5358	0.9719	0.9897	1
PENTOSE_AND_GLUCURONATE_INTERCONVERSIONS	-0.2038	-0.5181	0.9939	0.9884	1
