# Supplementary material for: Exploring T-cell exhaustion features in Acute myocardial infarction for a Novel Diagnostic model and new therapeutic targets by bio-informatics and machine learning
Source: BMC Cardiovasc Disord. 2024 May 24;24:272. doi: 10.1186/s12872-024-03907-x (PMC11118734; doi:10.1186/s12872-024-03907-x)
Supplement: Supplementary file 4 — Supplementary Material 4 [file 12872_2024_3907_MOESM4_ESM.xlsx]

## Sheet: CD48
DRUGBANK ID	NAME	DRUG GROUP	DETAILS
DB00092	Alefacept	approved, investigational, withdrawn	Details
DB06371	Siplizumab	investigational	Details

## Sheet: CD247
DRUGBANK ID	NAME	DRUG GROUP	DETAILS
DB02010	Staurosporine	experimental	Details
DB12010	Fostamatinib	approved, investigational	Details

## Sheet: FCER1G
DRUGBANK ID	NAME	DRUG GROUP	DETAILS
DB04540	Cholesterol	approved, investigational	Details

## Sheet: TNFAIP3
DRUGBANK ID	NAME	DRUG GROUP	DETAILS
DB00244	Mesalazine	approved	Details
DB00233	Aminosalicylic acid	approved	Details
DB06151	Acetylcysteine	approved, investigational	Details
DB00795	Sulfasalazine	approved	Details

## Sheet: FCGR1A
DRUGBANK ID	NAME	DRUG GROUP	DETAILS
DB00002	Cetuximab	approved	Details
DB00289	Atomoxetine	approved	Details
DB00707	Porfimer sodium	approved, investigational	Details
DB00005	Etanercept	approved, investigational	Details
DB00028	Human immunoglobulin G	approved, investigational	Details
DB00056	Gemtuzumab ozogamicin	approved, investigational	Details
DB00087	Alemtuzumab	approved, investigational	Details
DB00108	Natalizumab	approved, investigational	Details
DB00110	Palivizumab	approved, investigational	Details
DB11767	Sarilumab	approved, investigational	Details
DB14962	Trastuzumab deruxtecan	approved, investigational	Details
DB00112	Bevacizumab	approved, investigational	Details
DB06607	Catumaxomab	approved, investigational, withdrawn	Details
DB00111	Daclizumab	investigational, withdrawn	Details
